# Supplementary material for: Strategy for Optimizing Vitamin B12 Production in Pseudomonas putida KT2440 Using Metabolic Modeling
Source: Metabolites. 2024 Nov 18;14(11):636. doi: 10.3390/metabo14110636 (PMC11596459; doi:10.3390/metabo14110636)
Supplement: Supplementary file 1 [file metabolites-14-00636-s001.zip]

Archive with 5 entries (4 files):
- Supplementary files/
- Supplementary files/Supplementary file S1.mat
- Supplementary files/Supplementary file S2.m
- Supplementary files/Supplementary file S3.m
- Supplementary files/Supplementary file S4.xlsx
