# Supplementary material for: Strategy for Optimizing Vitamin B12 Production in Pseudomonas putida KT2440 Using Metabolic Modeling
Source: Metabolites. 2024 Nov 18;14(11):636. doi: 10.3390/metabo14110636 (PMC11596459; doi:10.3390/metabo14110636)
Supplement: Supplementary file 1 [file metabolites-14-00636-s001.zip › Supplementary files/Supplementary file S4.xlsx]

## Sheet: Results in order
rxn1	rxn2	rxn3	rxn4	rxn5	Biomass	Vitamin B12
CPPPGO					1.80155	-2.67123e-13
PPPGO					0	0		Number of reactions deleted
CPPPGO2					1.80174	0.000400485		1
UPPDC1					1.5565e-21	3.47101e-25		2
SHCHF					0	0		3
FCLT					2.77316e-07	6.18416e-11		4
GLYCL					1.80174	0.000385771		5
THFAT					1.80174	0.000388284
FOMETRi					1.80174	0.000386118
AKGDH					1.80174	0.000182211
ATHRDHr					1.80174	0.000388278
SHCHD2					0	0
CPPPGO	PPPGO				0	0
CPPPGO	CPPPGO2				1.5565e-21	3.47101e-25
CPPPGO	UPPDC1				1.5565e-21	3.47101e-25
CPPPGO	SHCHF				0	0
CPPPGO	FCLT				2.77316e-07	6.18416e-11
CPPPGO	GLYCL				1.80155	0.000385728
CPPPGO	THFAT				1.80155	0.000385732
CPPPGO	FOMETRi				1.80155	0.000401745
CPPPGO	AKGDH				1.80155	0.000184244
CPPPGO	ATHRDHr				1.80155	0.000373169
CPPPGO	SHCHD2				0	0
PPPGO	CPPPGO2				1.5565e-21	3.47101e-25
PPPGO	UPPDC1				1.5565e-21	3.47101e-25
PPPGO	SHCHF				0	0
PPPGO	FCLT				2.77316e-07	6.18416e-11
PPPGO	GLYCL				0	0
PPPGO	THFAT				2.91722e-07	0
PPPGO	FOMETRi				0	0
PPPGO	AKGDH				0	3.4731e-26
PPPGO	ATHRDHr				3.92353e-22	2.21745e-25
PPPGO	SHCHD2				0	0
CPPPGO2	UPPDC1				1.5565e-21	3.47101e-25
CPPPGO2	SHCHF				0	0
CPPPGO2	FCLT				NaN	NaN
CPPPGO2	GLYCL				1.80174	0.000214711
CPPPGO2	THFAT				1.80174	0.000216516
CPPPGO2	FOMETRi				1.80174	0.000386118
CPPPGO2	AKGDH				1.80174	0.000202703
CPPPGO2	ATHRDHr				1.80174	0.000384918
CPPPGO2	SHCHD2				0	0
UPPDC1	SHCHF				0	0
UPPDC1	FCLT				NaN	NaN
UPPDC1	GLYCL				2.94522e-23	0
UPPDC1	THFAT				9.88049e-08	2.20335e-11
UPPDC1	FOMETRi				4.77594e-07	1.06504e-10
UPPDC1	AKGDH				-3.55466e-22	-7.91773e-26
UPPDC1	ATHRDHr				6.43293e-22	-2.19573e-27
UPPDC1	SHCHD2				0	0
SHCHF	FCLT				0	0
SHCHF	GLYCL				0	0
SHCHF	THFAT				0	0
SHCHF	FOMETRi				0	0
SHCHF	AKGDH				0	0
SHCHF	ATHRDHr				0	0
SHCHF	SHCHD2				0	0
FCLT	GLYCL				1.61631e-09	3.60437e-13
FCLT	THFAT				0	0
FCLT	FOMETRi				0	0
FCLT	AKGDH				0	0
FCLT	ATHRDHr				1.34111e-22	2.99067e-26
FCLT	SHCHD2				0	0
GLYCL	THFAT				1.80174	0.000193714
GLYCL	FOMETRi				1.80174	0.000380004
GLYCL	AKGDH				1.80174	0.000211918
GLYCL	ATHRDHr				1.80174	0.000386118
GLYCL	SHCHD2				0	0
THFAT	FOMETRi				1.80174	0.000388284
THFAT	AKGDH				1.80174	0.000400485
THFAT	ATHRDHr				1.80174	0.000233913
THFAT	SHCHD2				0	0
FOMETRi	AKGDH				1.80174	0.000384915
FOMETRi	ATHRDHr				1.80174	0.000390829
FOMETRi	SHCHD2				0	0
AKGDH	ATHRDHr				1.80174	0.000251668
AKGDH	SHCHD2				0	0
ATHRDHr	SHCHD2				0	0
CPPPGO	PPPGO	CPPPGO2			1.5565e-21	3.47101e-25
CPPPGO	PPPGO	UPPDC1			1.5565e-21	3.47101e-25
CPPPGO	PPPGO	SHCHF			0	0
CPPPGO	PPPGO	FCLT			2.77316e-07	6.18416e-11
CPPPGO	PPPGO	GLYCL			0	0
CPPPGO	PPPGO	THFAT			2.91722e-07	0
CPPPGO	PPPGO	FOMETRi			0	0
CPPPGO	PPPGO	AKGDH			0	3.4731e-26
CPPPGO	PPPGO	ATHRDHr			3.92353e-22	2.21745e-25
CPPPGO	PPPGO	SHCHD2			0	0
CPPPGO	CPPPGO2	UPPDC1			1.5565e-21	3.47101e-25
CPPPGO	CPPPGO2	SHCHF			0	0
CPPPGO	CPPPGO2	FCLT			NaN	NaN
CPPPGO	CPPPGO2	GLYCL			2.94522e-23	0
CPPPGO	CPPPGO2	THFAT			9.88049e-08	2.20335e-11
CPPPGO	CPPPGO2	FOMETRi			4.77594e-07	1.06504e-10
CPPPGO	CPPPGO2	AKGDH			-3.55466e-22	-7.91773e-26
CPPPGO	CPPPGO2	ATHRDHr			6.43293e-22	-2.19573e-27
CPPPGO	CPPPGO2	SHCHD2			0	0
CPPPGO	UPPDC1	SHCHF			0	0
CPPPGO	UPPDC1	FCLT			NaN	NaN
CPPPGO	UPPDC1	GLYCL			2.94522e-23	0
CPPPGO	UPPDC1	THFAT			9.88049e-08	2.20335e-11
CPPPGO	UPPDC1	FOMETRi			4.77594e-07	1.06504e-10
CPPPGO	UPPDC1	AKGDH			-3.55466e-22	-7.91773e-26
CPPPGO	UPPDC1	ATHRDHr			6.43293e-22	-2.19573e-27
CPPPGO	UPPDC1	SHCHD2			0	0
CPPPGO	SHCHF	FCLT			0	0
CPPPGO	SHCHF	GLYCL			0	0
CPPPGO	SHCHF	THFAT			0	0
CPPPGO	SHCHF	FOMETRi			0	0
CPPPGO	SHCHF	AKGDH			0	0
CPPPGO	SHCHF	ATHRDHr			0	0
CPPPGO	SHCHF	SHCHD2			0	0
CPPPGO	FCLT	GLYCL			1.61631e-09	3.60437e-13
CPPPGO	FCLT	THFAT			0	0
CPPPGO	FCLT	FOMETRi			0	0
CPPPGO	FCLT	AKGDH			0	0
CPPPGO	FCLT	ATHRDHr			1.34111e-22	2.99067e-26
CPPPGO	FCLT	SHCHD2			0	0
CPPPGO	GLYCL	THFAT			1.80155	0.000355082
CPPPGO	GLYCL	FOMETRi			1.80155	0.00039045
CPPPGO	GLYCL	AKGDH			1.80155	0.000215821
CPPPGO	GLYCL	ATHRDHr			1.80155	0.000385728
CPPPGO	GLYCL	SHCHD2			0	0
CPPPGO	THFAT	FOMETRi			1.80155	0.000385732
CPPPGO	THFAT	AKGDH			1.80155	0.000395385
CPPPGO	THFAT	ATHRDHr			1.80155	0.000252004
CPPPGO	THFAT	SHCHD2			0	0
CPPPGO	FOMETRi	AKGDH			1.80155	0.000386076
CPPPGO	FOMETRi	ATHRDHr			1.80155	7.72815e-05
CPPPGO	FOMETRi	SHCHD2			0	0
CPPPGO	AKGDH	ATHRDHr			1.80155	0.000400434
CPPPGO	AKGDH	SHCHD2			0	0
CPPPGO	ATHRDHr	SHCHD2			0	0
PPPGO	CPPPGO2	UPPDC1			1.5565e-21	3.47101e-25
PPPGO	CPPPGO2	SHCHF			0	0
PPPGO	CPPPGO2	FCLT			NaN	NaN
PPPGO	CPPPGO2	GLYCL			2.94522e-23	0
PPPGO	CPPPGO2	THFAT			9.88049e-08	2.20335e-11
PPPGO	CPPPGO2	FOMETRi			4.77594e-07	1.06504e-10
PPPGO	CPPPGO2	AKGDH			-3.55466e-22	-7.91773e-26
PPPGO	CPPPGO2	ATHRDHr			6.43293e-22	-2.19573e-27
PPPGO	CPPPGO2	SHCHD2			0	0
PPPGO	UPPDC1	SHCHF			0	0
PPPGO	UPPDC1	FCLT			NaN	NaN
PPPGO	UPPDC1	GLYCL			2.94522e-23	0
PPPGO	UPPDC1	THFAT			9.88049e-08	2.20335e-11
PPPGO	UPPDC1	FOMETRi			4.77594e-07	1.06504e-10
PPPGO	UPPDC1	AKGDH			-3.55466e-22	-7.91773e-26
PPPGO	UPPDC1	ATHRDHr			6.43293e-22	-2.19573e-27
PPPGO	UPPDC1	SHCHD2			0	0
PPPGO	SHCHF	FCLT			0	0
PPPGO	SHCHF	GLYCL			0	0
PPPGO	SHCHF	THFAT			0	0
PPPGO	SHCHF	FOMETRi			0	0
PPPGO	SHCHF	AKGDH			0	0
PPPGO	SHCHF	ATHRDHr			0	0
PPPGO	SHCHF	SHCHD2			0	0
PPPGO	FCLT	GLYCL			1.61631e-09	3.60437e-13
PPPGO	FCLT	THFAT			0	0
PPPGO	FCLT	FOMETRi			0	0
PPPGO	FCLT	AKGDH			0	0
PPPGO	FCLT	ATHRDHr			1.34111e-22	2.99067e-26
PPPGO	FCLT	SHCHD2			0	0
PPPGO	GLYCL	THFAT			0	0
PPPGO	GLYCL	FOMETRi			-1.06207e-22	1.35464e-25
PPPGO	GLYCL	AKGDH			-6.37295e-22	-1.42117e-25
PPPGO	GLYCL	ATHRDHr			0	0
PPPGO	GLYCL	SHCHD2			0	0
PPPGO	THFAT	FOMETRi			2.91722e-07	0
PPPGO	THFAT	AKGDH			5.2722e-10	1.1757e-13
PPPGO	THFAT	ATHRDHr			6.15798e-08	1.37323e-11
PPPGO	THFAT	SHCHD2			0	0
PPPGO	FOMETRi	AKGDH			7.87081e-12	1.75519e-15
PPPGO	FOMETRi	ATHRDHr			-8.77286e-22	-1.95635e-25
PPPGO	FOMETRi	SHCHD2			0	0
PPPGO	AKGDH	ATHRDHr			-9.04604e-10	-2.01727e-13
PPPGO	AKGDH	SHCHD2			0	0
PPPGO	ATHRDHr	SHCHD2			0	0
CPPPGO2	UPPDC1	SHCHF			0	0
CPPPGO2	UPPDC1	FCLT			NaN	NaN
CPPPGO2	UPPDC1	GLYCL			2.94522e-23	0
CPPPGO2	UPPDC1	THFAT			9.88049e-08	2.20335e-11
CPPPGO2	UPPDC1	FOMETRi			4.77594e-07	1.06504e-10
CPPPGO2	UPPDC1	AKGDH			-3.55466e-22	-7.91773e-26
CPPPGO2	UPPDC1	ATHRDHr			6.43293e-22	-2.19573e-27
CPPPGO2	UPPDC1	SHCHD2			0	0
CPPPGO2	SHCHF	FCLT			0	0
CPPPGO2	SHCHF	GLYCL			0	0
CPPPGO2	SHCHF	THFAT			0	0
CPPPGO2	SHCHF	FOMETRi			0	0
CPPPGO2	SHCHF	AKGDH			0	0
CPPPGO2	SHCHF	ATHRDHr			0	0
CPPPGO2	SHCHF	SHCHD2			0	0
CPPPGO2	FCLT	GLYCL			0	0
CPPPGO2	FCLT	THFAT			0	0
CPPPGO2	FCLT	FOMETRi			-3.52839e-19	-7.86832e-23
CPPPGO2	FCLT	AKGDH			1.0824e-22	2.41375e-26
CPPPGO2	FCLT	ATHRDHr			-1.44079e-14	5.86287e-26
CPPPGO2	FCLT	SHCHD2			0	0
CPPPGO2	GLYCL	THFAT			1.80174	0.000385767
CPPPGO2	GLYCL	FOMETRi			1.80174	0.000368563
CPPPGO2	GLYCL	AKGDH			1.80174	0.000390491
CPPPGO2	GLYCL	ATHRDHr			1.80174	0.000331135
CPPPGO2	GLYCL	SHCHD2			0	0
CPPPGO2	THFAT	FOMETRi			1.80174	0.000216516
CPPPGO2	THFAT	AKGDH			1.80174	0.000204054
CPPPGO2	THFAT	ATHRDHr			1.80174	0.000382639
CPPPGO2	THFAT	SHCHD2			0	0
CPPPGO2	FOMETRi	AKGDH			1.80174	0.000136063
CPPPGO2	FOMETRi	ATHRDHr			1.80174	0.000361648
CPPPGO2	FOMETRi	SHCHD2			0	0
CPPPGO2	AKGDH	ATHRDHr			1.80174	0.000390832
CPPPGO2	AKGDH	SHCHD2			0	0
CPPPGO2	ATHRDHr	SHCHD2			0	0
UPPDC1	SHCHF	FCLT			0	0
UPPDC1	SHCHF	GLYCL			0	0
UPPDC1	SHCHF	THFAT			0	0
UPPDC1	SHCHF	FOMETRi			0	0
UPPDC1	SHCHF	AKGDH			0	0
UPPDC1	SHCHF	ATHRDHr			0	0
UPPDC1	SHCHF	SHCHD2			0	0
UPPDC1	FCLT	GLYCL			0	0
UPPDC1	FCLT	THFAT			0	0
UPPDC1	FCLT	FOMETRi			-3.52839e-19	-7.86832e-23
UPPDC1	FCLT	AKGDH			1.0824e-22	2.41375e-26
UPPDC1	FCLT	ATHRDHr			-1.44079e-14	5.86287e-26
UPPDC1	FCLT	SHCHD2			0	0
UPPDC1	GLYCL	THFAT			0	0
UPPDC1	GLYCL	FOMETRi			0	0
UPPDC1	GLYCL	AKGDH			-1.45424e-08	-3.24296e-12
UPPDC1	GLYCL	ATHRDHr			3.34399e-23	7.4571e-27
UPPDC1	GLYCL	SHCHD2			0	0
UPPDC1	THFAT	FOMETRi			9.88049e-08	2.20335e-11
UPPDC1	THFAT	AKGDH			3.2671e-21	7.28563e-25
UPPDC1	THFAT	ATHRDHr			6.30686e-22	3.36915e-13
UPPDC1	THFAT	SHCHD2			0	0
UPPDC1	FOMETRi	AKGDH			8.65647e-07	1.93039e-10
UPPDC1	FOMETRi	ATHRDHr			-9.49841e-22	-4.56516e-25
UPPDC1	FOMETRi	SHCHD2			0	0
UPPDC1	AKGDH	ATHRDHr			-1.88406e-21	-4.21375e-25
UPPDC1	AKGDH	SHCHD2			0	0
UPPDC1	ATHRDHr	SHCHD2			0	0
SHCHF	FCLT	GLYCL			0	0
SHCHF	FCLT	THFAT			0	0
SHCHF	FCLT	FOMETRi			0	0
SHCHF	FCLT	AKGDH			0	0
SHCHF	FCLT	ATHRDHr			0	0
SHCHF	FCLT	SHCHD2			0	0
SHCHF	GLYCL	THFAT			0	0
SHCHF	GLYCL	FOMETRi			0	0
SHCHF	GLYCL	AKGDH			0	0
SHCHF	GLYCL	ATHRDHr			0	0
SHCHF	GLYCL	SHCHD2			0	0
SHCHF	THFAT	FOMETRi			0	0
SHCHF	THFAT	AKGDH			0	0
SHCHF	THFAT	ATHRDHr			0	0
SHCHF	THFAT	SHCHD2			0	0
SHCHF	FOMETRi	AKGDH			0	0
SHCHF	FOMETRi	ATHRDHr			0	0
SHCHF	FOMETRi	SHCHD2			0	0
SHCHF	AKGDH	ATHRDHr			0	0
SHCHF	AKGDH	SHCHD2			0	0
SHCHF	ATHRDHr	SHCHD2			0	0
FCLT	GLYCL	THFAT			-3.19678e-22	-7.12882e-26
FCLT	GLYCL	FOMETRi			0	0
FCLT	GLYCL	AKGDH			2.0564e-22	4.60964e-26
FCLT	GLYCL	ATHRDHr			5.9893e-10	1.33561e-13
FCLT	GLYCL	SHCHD2			0	0
FCLT	THFAT	FOMETRi			0	0
FCLT	THFAT	AKGDH			-1.45424e-08	-3.24296e-12
FCLT	THFAT	ATHRDHr			6.88157e-10	3.36915e-13
FCLT	THFAT	SHCHD2			0	0
FCLT	FOMETRi	AKGDH			1.14211e-08	-1.38085e-13
FCLT	FOMETRi	ATHRDHr			-4.20731e-10	-9.38229e-14
FCLT	FOMETRi	SHCHD2			0	0
FCLT	AKGDH	ATHRDHr			5.95308e-09	1.32754e-12
FCLT	AKGDH	SHCHD2			0	0
FCLT	ATHRDHr	SHCHD2			0	0
GLYCL	THFAT	FOMETRi			1.80174	0.000193714
GLYCL	THFAT	AKGDH			1.80174	0.000385767
GLYCL	THFAT	ATHRDHr			1.80174	-4.23667e-13
GLYCL	THFAT	SHCHD2			0	0
GLYCL	FOMETRi	AKGDH			1.80174	0.00017131
GLYCL	FOMETRi	ATHRDHr			1.80174	0.000401474
GLYCL	FOMETRi	SHCHD2			0	0
GLYCL	AKGDH	ATHRDHr			1.80174	0.000385929
GLYCL	AKGDH	SHCHD2			0	0
GLYCL	ATHRDHr	SHCHD2			0	0
THFAT	FOMETRi	AKGDH			1.80174	0.000400485
THFAT	FOMETRi	ATHRDHr			1.80174	0.000233913
THFAT	FOMETRi	SHCHD2			0	0
THFAT	AKGDH	ATHRDHr			1.80174	0.000390821
THFAT	AKGDH	SHCHD2			0	0
THFAT	ATHRDHr	SHCHD2			0	0
FOMETRi	AKGDH	ATHRDHr			1.80174	0.000371257
FOMETRi	AKGDH	SHCHD2			0	0
FOMETRi	ATHRDHr	SHCHD2			0	0
AKGDH	ATHRDHr	SHCHD2			0	0
CPPPGO	PPPGO	CPPPGO2	UPPDC1		1.5565e-21	3.47101e-25
CPPPGO	PPPGO	CPPPGO2	SHCHF		0	0
CPPPGO	PPPGO	CPPPGO2	FCLT		NaN	NaN
CPPPGO	PPPGO	CPPPGO2	GLYCL		2.94522e-23	0
CPPPGO	PPPGO	CPPPGO2	THFAT		9.88049e-08	2.20335e-11
CPPPGO	PPPGO	CPPPGO2	FOMETRi		4.77594e-07	1.06504e-10
CPPPGO	PPPGO	CPPPGO2	AKGDH		-3.55466e-22	-7.91773e-26
CPPPGO	PPPGO	CPPPGO2	ATHRDHr		6.43293e-22	-2.19573e-27
CPPPGO	PPPGO	CPPPGO2	SHCHD2		0	0
CPPPGO	PPPGO	UPPDC1	SHCHF		0	0
CPPPGO	PPPGO	UPPDC1	FCLT		NaN	NaN
CPPPGO	PPPGO	UPPDC1	GLYCL		2.94522e-23	0
CPPPGO	PPPGO	UPPDC1	THFAT		9.88049e-08	2.20335e-11
CPPPGO	PPPGO	UPPDC1	FOMETRi		4.77594e-07	1.06504e-10
CPPPGO	PPPGO	UPPDC1	AKGDH		-3.55466e-22	-7.91773e-26
CPPPGO	PPPGO	UPPDC1	ATHRDHr		6.43293e-22	-2.19573e-27
CPPPGO	PPPGO	UPPDC1	SHCHD2		0	0
CPPPGO	PPPGO	SHCHF	FCLT		0	0
CPPPGO	PPPGO	SHCHF	GLYCL		0	0
CPPPGO	PPPGO	SHCHF	THFAT		0	0
CPPPGO	PPPGO	SHCHF	FOMETRi		0	0
CPPPGO	PPPGO	SHCHF	AKGDH		0	0
CPPPGO	PPPGO	SHCHF	ATHRDHr		0	0
CPPPGO	PPPGO	SHCHF	SHCHD2		0	0
CPPPGO	PPPGO	FCLT	GLYCL		1.61631e-09	3.60437e-13
CPPPGO	PPPGO	FCLT	THFAT		0	0
CPPPGO	PPPGO	FCLT	FOMETRi		0	0
CPPPGO	PPPGO	FCLT	AKGDH		0	0
CPPPGO	PPPGO	FCLT	ATHRDHr		1.34111e-22	2.99067e-26
CPPPGO	PPPGO	FCLT	SHCHD2		0	0
CPPPGO	PPPGO	GLYCL	THFAT		0	0
CPPPGO	PPPGO	GLYCL	FOMETRi		-1.06207e-22	1.35464e-25
CPPPGO	PPPGO	GLYCL	AKGDH		-6.37295e-22	-1.42117e-25
CPPPGO	PPPGO	GLYCL	ATHRDHr		0	0
CPPPGO	PPPGO	GLYCL	SHCHD2		0	0
CPPPGO	PPPGO	THFAT	FOMETRi		2.91722e-07	0
CPPPGO	PPPGO	THFAT	AKGDH		5.2722e-10	1.1757e-13
CPPPGO	PPPGO	THFAT	ATHRDHr		6.15798e-08	1.37323e-11
CPPPGO	PPPGO	THFAT	SHCHD2		0	0
CPPPGO	PPPGO	FOMETRi	AKGDH		7.87081e-12	1.75519e-15
CPPPGO	PPPGO	FOMETRi	ATHRDHr		-8.77286e-22	-1.95635e-25
CPPPGO	PPPGO	FOMETRi	SHCHD2		0	0
CPPPGO	PPPGO	AKGDH	ATHRDHr		-9.04604e-10	-2.01727e-13
CPPPGO	PPPGO	AKGDH	SHCHD2		0	0
CPPPGO	PPPGO	ATHRDHr	SHCHD2		0	0
CPPPGO	CPPPGO2	UPPDC1	SHCHF		0	0
CPPPGO	CPPPGO2	UPPDC1	FCLT		NaN	NaN
CPPPGO	CPPPGO2	UPPDC1	GLYCL		2.94522e-23	0
CPPPGO	CPPPGO2	UPPDC1	THFAT		9.88049e-08	2.20335e-11
CPPPGO	CPPPGO2	UPPDC1	FOMETRi		4.77594e-07	1.06504e-10
CPPPGO	CPPPGO2	UPPDC1	AKGDH		-3.55466e-22	-7.91773e-26
CPPPGO	CPPPGO2	UPPDC1	ATHRDHr		6.43293e-22	-2.19573e-27
CPPPGO	CPPPGO2	UPPDC1	SHCHD2		0	0
CPPPGO	CPPPGO2	SHCHF	FCLT		0	0
CPPPGO	CPPPGO2	SHCHF	GLYCL		0	0
CPPPGO	CPPPGO2	SHCHF	THFAT		0	0
CPPPGO	CPPPGO2	SHCHF	FOMETRi		0	0
CPPPGO	CPPPGO2	SHCHF	AKGDH		0	0
CPPPGO	CPPPGO2	SHCHF	ATHRDHr		0	0
CPPPGO	CPPPGO2	SHCHF	SHCHD2		0	0
CPPPGO	CPPPGO2	FCLT	GLYCL		0	0
CPPPGO	CPPPGO2	FCLT	THFAT		0	0
CPPPGO	CPPPGO2	FCLT	FOMETRi		-3.52839e-19	-7.86832e-23
CPPPGO	CPPPGO2	FCLT	AKGDH		1.0824e-22	2.41375e-26
CPPPGO	CPPPGO2	FCLT	ATHRDHr		-1.44079e-14	5.86287e-26
CPPPGO	CPPPGO2	FCLT	SHCHD2		0	0
CPPPGO	CPPPGO2	GLYCL	THFAT		0	0
CPPPGO	CPPPGO2	GLYCL	FOMETRi		0	0
CPPPGO	CPPPGO2	GLYCL	AKGDH		-1.45424e-08	-3.24296e-12
CPPPGO	CPPPGO2	GLYCL	ATHRDHr		3.34399e-23	7.4571e-27
CPPPGO	CPPPGO2	GLYCL	SHCHD2		0	0
CPPPGO	CPPPGO2	THFAT	FOMETRi		9.88049e-08	2.20335e-11
CPPPGO	CPPPGO2	THFAT	AKGDH		3.2671e-21	7.28563e-25
CPPPGO	CPPPGO2	THFAT	ATHRDHr		6.30686e-22	3.36915e-13
CPPPGO	CPPPGO2	THFAT	SHCHD2		0	0
CPPPGO	CPPPGO2	FOMETRi	AKGDH		8.65647e-07	1.93039e-10
CPPPGO	CPPPGO2	FOMETRi	ATHRDHr		-9.49841e-22	-4.56516e-25
CPPPGO	CPPPGO2	FOMETRi	SHCHD2		0	0
CPPPGO	CPPPGO2	AKGDH	ATHRDHr		-1.88406e-21	-4.21375e-25
CPPPGO	CPPPGO2	AKGDH	SHCHD2		0	0
CPPPGO	CPPPGO2	ATHRDHr	SHCHD2		0	0
CPPPGO	UPPDC1	SHCHF	FCLT		0	0
CPPPGO	UPPDC1	SHCHF	GLYCL		0	0
CPPPGO	UPPDC1	SHCHF	THFAT		0	0
CPPPGO	UPPDC1	SHCHF	FOMETRi		0	0
CPPPGO	UPPDC1	SHCHF	AKGDH		0	0
CPPPGO	UPPDC1	SHCHF	ATHRDHr		0	0
CPPPGO	UPPDC1	SHCHF	SHCHD2		0	0
CPPPGO	UPPDC1	FCLT	GLYCL		0	0
CPPPGO	UPPDC1	FCLT	THFAT		0	0
CPPPGO	UPPDC1	FCLT	FOMETRi		-3.52839e-19	-7.86832e-23
CPPPGO	UPPDC1	FCLT	AKGDH		1.0824e-22	2.41375e-26
CPPPGO	UPPDC1	FCLT	ATHRDHr		-1.44079e-14	5.86287e-26
CPPPGO	UPPDC1	FCLT	SHCHD2		0	0
CPPPGO	UPPDC1	GLYCL	THFAT		0	0
CPPPGO	UPPDC1	GLYCL	FOMETRi		0	0
CPPPGO	UPPDC1	GLYCL	AKGDH		-1.45424e-08	-3.24296e-12
CPPPGO	UPPDC1	GLYCL	ATHRDHr		3.34399e-23	7.4571e-27
CPPPGO	UPPDC1	GLYCL	SHCHD2		0	0
CPPPGO	UPPDC1	THFAT	FOMETRi		9.88049e-08	2.20335e-11
CPPPGO	UPPDC1	THFAT	AKGDH		3.2671e-21	7.28563e-25
CPPPGO	UPPDC1	THFAT	ATHRDHr		6.30686e-22	3.36915e-13
CPPPGO	UPPDC1	THFAT	SHCHD2		0	0
CPPPGO	UPPDC1	FOMETRi	AKGDH		8.65647e-07	1.93039e-10
CPPPGO	UPPDC1	FOMETRi	ATHRDHr		-9.49841e-22	-4.56516e-25
CPPPGO	UPPDC1	FOMETRi	SHCHD2		0	0
CPPPGO	UPPDC1	AKGDH	ATHRDHr		-1.88406e-21	-4.21375e-25
CPPPGO	UPPDC1	AKGDH	SHCHD2		0	0
CPPPGO	UPPDC1	ATHRDHr	SHCHD2		0	0
CPPPGO	SHCHF	FCLT	GLYCL		0	0
CPPPGO	SHCHF	FCLT	THFAT		0	0
CPPPGO	SHCHF	FCLT	FOMETRi		0	0
CPPPGO	SHCHF	FCLT	AKGDH		0	0
CPPPGO	SHCHF	FCLT	ATHRDHr		0	0
CPPPGO	SHCHF	FCLT	SHCHD2		0	0
CPPPGO	SHCHF	GLYCL	THFAT		0	0
CPPPGO	SHCHF	GLYCL	FOMETRi		0	0
CPPPGO	SHCHF	GLYCL	AKGDH		0	0
CPPPGO	SHCHF	GLYCL	ATHRDHr		0	0
CPPPGO	SHCHF	GLYCL	SHCHD2		0	0
CPPPGO	SHCHF	THFAT	FOMETRi		0	0
CPPPGO	SHCHF	THFAT	AKGDH		0	0
CPPPGO	SHCHF	THFAT	ATHRDHr		0	0
CPPPGO	SHCHF	THFAT	SHCHD2		0	0
CPPPGO	SHCHF	FOMETRi	AKGDH		0	0
CPPPGO	SHCHF	FOMETRi	ATHRDHr		0	0
CPPPGO	SHCHF	FOMETRi	SHCHD2		0	0
CPPPGO	SHCHF	AKGDH	ATHRDHr		0	0
CPPPGO	SHCHF	AKGDH	SHCHD2		0	0
CPPPGO	SHCHF	ATHRDHr	SHCHD2		0	0
CPPPGO	FCLT	GLYCL	THFAT		-3.19678e-22	-7.12882e-26
CPPPGO	FCLT	GLYCL	FOMETRi		0	0
CPPPGO	FCLT	GLYCL	AKGDH		2.0564e-22	4.60964e-26
CPPPGO	FCLT	GLYCL	ATHRDHr		5.9893e-10	1.33561e-13
CPPPGO	FCLT	GLYCL	SHCHD2		0	0
CPPPGO	FCLT	THFAT	FOMETRi		0	0
CPPPGO	FCLT	THFAT	AKGDH		-1.45424e-08	-3.24296e-12
CPPPGO	FCLT	THFAT	ATHRDHr		6.88157e-10	3.36915e-13
CPPPGO	FCLT	THFAT	SHCHD2		0	0
CPPPGO	FCLT	FOMETRi	AKGDH		1.14211e-08	-1.38085e-13
CPPPGO	FCLT	FOMETRi	ATHRDHr		-4.20731e-10	-9.38229e-14
CPPPGO	FCLT	FOMETRi	SHCHD2		0	0
CPPPGO	FCLT	AKGDH	ATHRDHr		5.95308e-09	1.32754e-12
CPPPGO	FCLT	AKGDH	SHCHD2		0	0
CPPPGO	FCLT	ATHRDHr	SHCHD2		0	0
CPPPGO	GLYCL	THFAT	FOMETRi		1.80155	0.000355082
CPPPGO	GLYCL	THFAT	AKGDH		1.80155	0.000250512
CPPPGO	GLYCL	THFAT	ATHRDHr		1.80155	0.000359823
CPPPGO	GLYCL	THFAT	SHCHD2		0	0
CPPPGO	GLYCL	FOMETRi	AKGDH		1.80155	0.000390792
CPPPGO	GLYCL	FOMETRi	ATHRDHr		1.80155	0.000331102
CPPPGO	GLYCL	FOMETRi	SHCHD2		0	0
CPPPGO	GLYCL	AKGDH	ATHRDHr		1.80155	0.000381678
CPPPGO	GLYCL	AKGDH	SHCHD2		0	0
CPPPGO	GLYCL	ATHRDHr	SHCHD2		0	0
CPPPGO	THFAT	FOMETRi	AKGDH		1.80155	0.000395385
CPPPGO	THFAT	FOMETRi	ATHRDHr		1.80155	0.000252004
CPPPGO	THFAT	FOMETRi	SHCHD2		0	0
CPPPGO	THFAT	AKGDH	ATHRDHr		1.80155	0.000370512
CPPPGO	THFAT	AKGDH	SHCHD2		0	0
CPPPGO	THFAT	ATHRDHr	SHCHD2		0	0
CPPPGO	FOMETRi	AKGDH	ATHRDHr		1.80155	0.000359129
CPPPGO	FOMETRi	AKGDH	SHCHD2		0	0
CPPPGO	FOMETRi	ATHRDHr	SHCHD2		0	0
CPPPGO	AKGDH	ATHRDHr	SHCHD2		0	0
PPPGO	CPPPGO2	UPPDC1	SHCHF		0	0
PPPGO	CPPPGO2	UPPDC1	FCLT		NaN	NaN
PPPGO	CPPPGO2	UPPDC1	GLYCL		2.94522e-23	0
PPPGO	CPPPGO2	UPPDC1	THFAT		9.88049e-08	2.20335e-11
PPPGO	CPPPGO2	UPPDC1	FOMETRi		4.77594e-07	1.06504e-10
PPPGO	CPPPGO2	UPPDC1	AKGDH		-3.55466e-22	-7.91773e-26
PPPGO	CPPPGO2	UPPDC1	ATHRDHr		6.43293e-22	-2.19573e-27
PPPGO	CPPPGO2	UPPDC1	SHCHD2		0	0
PPPGO	CPPPGO2	SHCHF	FCLT		0	0
PPPGO	CPPPGO2	SHCHF	GLYCL		0	0
PPPGO	CPPPGO2	SHCHF	THFAT		0	0
PPPGO	CPPPGO2	SHCHF	FOMETRi		0	0
PPPGO	CPPPGO2	SHCHF	AKGDH		0	0
PPPGO	CPPPGO2	SHCHF	ATHRDHr		0	0
PPPGO	CPPPGO2	SHCHF	SHCHD2		0	0
PPPGO	CPPPGO2	FCLT	GLYCL		0	0
PPPGO	CPPPGO2	FCLT	THFAT		0	0
PPPGO	CPPPGO2	FCLT	FOMETRi		-3.52839e-19	-7.86832e-23
PPPGO	CPPPGO2	FCLT	AKGDH		1.0824e-22	2.41375e-26
PPPGO	CPPPGO2	FCLT	ATHRDHr		-1.44079e-14	5.86287e-26
PPPGO	CPPPGO2	FCLT	SHCHD2		0	0
PPPGO	CPPPGO2	GLYCL	THFAT		0	0
PPPGO	CPPPGO2	GLYCL	FOMETRi		0	0
PPPGO	CPPPGO2	GLYCL	AKGDH		-1.45424e-08	-3.24296e-12
PPPGO	CPPPGO2	GLYCL	ATHRDHr		3.34399e-23	7.4571e-27
PPPGO	CPPPGO2	GLYCL	SHCHD2		0	0
PPPGO	CPPPGO2	THFAT	FOMETRi		9.88049e-08	2.20335e-11
PPPGO	CPPPGO2	THFAT	AKGDH		3.2671e-21	7.28563e-25
PPPGO	CPPPGO2	THFAT	ATHRDHr		6.30686e-22	3.36915e-13
PPPGO	CPPPGO2	THFAT	SHCHD2		0	0
PPPGO	CPPPGO2	FOMETRi	AKGDH		8.65647e-07	1.93039e-10
PPPGO	CPPPGO2	FOMETRi	ATHRDHr		-9.49841e-22	-4.56516e-25
PPPGO	CPPPGO2	FOMETRi	SHCHD2		0	0
PPPGO	CPPPGO2	AKGDH	ATHRDHr		-1.88406e-21	-4.21375e-25
PPPGO	CPPPGO2	AKGDH	SHCHD2		0	0
PPPGO	CPPPGO2	ATHRDHr	SHCHD2		0	0
PPPGO	UPPDC1	SHCHF	FCLT		0	0
PPPGO	UPPDC1	SHCHF	GLYCL		0	0
PPPGO	UPPDC1	SHCHF	THFAT		0	0
PPPGO	UPPDC1	SHCHF	FOMETRi		0	0
PPPGO	UPPDC1	SHCHF	AKGDH		0	0
PPPGO	UPPDC1	SHCHF	ATHRDHr		0	0
PPPGO	UPPDC1	SHCHF	SHCHD2		0	0
PPPGO	UPPDC1	FCLT	GLYCL		0	0
PPPGO	UPPDC1	FCLT	THFAT		0	0
PPPGO	UPPDC1	FCLT	FOMETRi		-3.52839e-19	-7.86832e-23
PPPGO	UPPDC1	FCLT	AKGDH		1.0824e-22	2.41375e-26
PPPGO	UPPDC1	FCLT	ATHRDHr		-1.44079e-14	5.86287e-26
PPPGO	UPPDC1	FCLT	SHCHD2		0	0
PPPGO	UPPDC1	GLYCL	THFAT		0	0
PPPGO	UPPDC1	GLYCL	FOMETRi		0	0
PPPGO	UPPDC1	GLYCL	AKGDH		-1.45424e-08	-3.24296e-12
PPPGO	UPPDC1	GLYCL	ATHRDHr		3.34399e-23	7.4571e-27
PPPGO	UPPDC1	GLYCL	SHCHD2		0	0
PPPGO	UPPDC1	THFAT	FOMETRi		9.88049e-08	2.20335e-11
PPPGO	UPPDC1	THFAT	AKGDH		3.2671e-21	7.28563e-25
PPPGO	UPPDC1	THFAT	ATHRDHr		6.30686e-22	3.36915e-13
PPPGO	UPPDC1	THFAT	SHCHD2		0	0
PPPGO	UPPDC1	FOMETRi	AKGDH		8.65647e-07	1.93039e-10
PPPGO	UPPDC1	FOMETRi	ATHRDHr		-9.49841e-22	-4.56516e-25
PPPGO	UPPDC1	FOMETRi	SHCHD2		0	0
PPPGO	UPPDC1	AKGDH	ATHRDHr		-1.88406e-21	-4.21375e-25
PPPGO	UPPDC1	AKGDH	SHCHD2		0	0
PPPGO	UPPDC1	ATHRDHr	SHCHD2		0	0
PPPGO	SHCHF	FCLT	GLYCL		0	0
PPPGO	SHCHF	FCLT	THFAT		0	0
PPPGO	SHCHF	FCLT	FOMETRi		0	0
PPPGO	SHCHF	FCLT	AKGDH		0	0
PPPGO	SHCHF	FCLT	ATHRDHr		0	0
PPPGO	SHCHF	FCLT	SHCHD2		0	0
PPPGO	SHCHF	GLYCL	THFAT		0	0
PPPGO	SHCHF	GLYCL	FOMETRi		0	0
PPPGO	SHCHF	GLYCL	AKGDH		0	0
PPPGO	SHCHF	GLYCL	ATHRDHr		0	0
PPPGO	SHCHF	GLYCL	SHCHD2		0	0
PPPGO	SHCHF	THFAT	FOMETRi		0	0
PPPGO	SHCHF	THFAT	AKGDH		0	0
PPPGO	SHCHF	THFAT	ATHRDHr		0	0
PPPGO	SHCHF	THFAT	SHCHD2		0	0
PPPGO	SHCHF	FOMETRi	AKGDH		0	0
PPPGO	SHCHF	FOMETRi	ATHRDHr		0	0
PPPGO	SHCHF	FOMETRi	SHCHD2		0	0
PPPGO	SHCHF	AKGDH	ATHRDHr		0	0
PPPGO	SHCHF	AKGDH	SHCHD2		0	0
PPPGO	SHCHF	ATHRDHr	SHCHD2		0	0
PPPGO	FCLT	GLYCL	THFAT		-3.19678e-22	-7.12882e-26
PPPGO	FCLT	GLYCL	FOMETRi		0	0
PPPGO	FCLT	GLYCL	AKGDH		2.0564e-22	4.60964e-26
PPPGO	FCLT	GLYCL	ATHRDHr		5.9893e-10	1.33561e-13
PPPGO	FCLT	GLYCL	SHCHD2		0	0
PPPGO	FCLT	THFAT	FOMETRi		0	0
PPPGO	FCLT	THFAT	AKGDH		-1.45424e-08	-3.24296e-12
PPPGO	FCLT	THFAT	ATHRDHr		6.88157e-10	3.36915e-13
PPPGO	FCLT	THFAT	SHCHD2		0	0
PPPGO	FCLT	FOMETRi	AKGDH		1.14211e-08	-1.38085e-13
PPPGO	FCLT	FOMETRi	ATHRDHr		-4.20731e-10	-9.38229e-14
PPPGO	FCLT	FOMETRi	SHCHD2		0	0
PPPGO	FCLT	AKGDH	ATHRDHr		5.95308e-09	1.32754e-12
PPPGO	FCLT	AKGDH	SHCHD2		0	0
PPPGO	FCLT	ATHRDHr	SHCHD2		0	0
PPPGO	GLYCL	THFAT	FOMETRi		0	0
PPPGO	GLYCL	THFAT	AKGDH		1.09153e-22	1.22566e-26
PPPGO	GLYCL	THFAT	ATHRDHr		1.76259e-07	3.93059e-11
PPPGO	GLYCL	THFAT	SHCHD2		0	0
PPPGO	GLYCL	FOMETRi	AKGDH		0	0
PPPGO	GLYCL	FOMETRi	ATHRDHr		0	3.74757e-26
PPPGO	GLYCL	FOMETRi	SHCHD2		0	0
PPPGO	GLYCL	AKGDH	ATHRDHr		0	6.94157e-26
PPPGO	GLYCL	AKGDH	SHCHD2		0	0
PPPGO	GLYCL	ATHRDHr	SHCHD2		0	0
PPPGO	THFAT	FOMETRi	AKGDH		5.2722e-10	1.1757e-13
PPPGO	THFAT	FOMETRi	ATHRDHr		6.15798e-08	1.37323e-11
PPPGO	THFAT	FOMETRi	SHCHD2		0	0
PPPGO	THFAT	AKGDH	ATHRDHr		-2.28681e-19	-5.09959e-23
PPPGO	THFAT	AKGDH	SHCHD2		0	0
PPPGO	THFAT	ATHRDHr	SHCHD2		0	0
PPPGO	FOMETRi	AKGDH	ATHRDHr		6.38392e-22	3.49849e-27
PPPGO	FOMETRi	AKGDH	SHCHD2		0	0
PPPGO	FOMETRi	ATHRDHr	SHCHD2		0	0
PPPGO	AKGDH	ATHRDHr	SHCHD2		0	0
CPPPGO2	UPPDC1	SHCHF	FCLT		0	0
CPPPGO2	UPPDC1	SHCHF	GLYCL		0	0
CPPPGO2	UPPDC1	SHCHF	THFAT		0	0
CPPPGO2	UPPDC1	SHCHF	FOMETRi		0	0
CPPPGO2	UPPDC1	SHCHF	AKGDH		0	0
CPPPGO2	UPPDC1	SHCHF	ATHRDHr		0	0
CPPPGO2	UPPDC1	SHCHF	SHCHD2		0	0
CPPPGO2	UPPDC1	FCLT	GLYCL		0	0
CPPPGO2	UPPDC1	FCLT	THFAT		0	0
CPPPGO2	UPPDC1	FCLT	FOMETRi		-3.52839e-19	-7.86832e-23
CPPPGO2	UPPDC1	FCLT	AKGDH		1.0824e-22	2.41375e-26
CPPPGO2	UPPDC1	FCLT	ATHRDHr		-1.44079e-14	5.86287e-26
CPPPGO2	UPPDC1	FCLT	SHCHD2		0	0
CPPPGO2	UPPDC1	GLYCL	THFAT		0	0
CPPPGO2	UPPDC1	GLYCL	FOMETRi		0	0
CPPPGO2	UPPDC1	GLYCL	AKGDH		-1.45424e-08	-3.24296e-12
CPPPGO2	UPPDC1	GLYCL	ATHRDHr		3.34399e-23	7.4571e-27
CPPPGO2	UPPDC1	GLYCL	SHCHD2		0	0
CPPPGO2	UPPDC1	THFAT	FOMETRi		9.88049e-08	2.20335e-11
CPPPGO2	UPPDC1	THFAT	AKGDH		3.2671e-21	7.28563e-25
CPPPGO2	UPPDC1	THFAT	ATHRDHr		6.30686e-22	3.36915e-13
CPPPGO2	UPPDC1	THFAT	SHCHD2		0	0
CPPPGO2	UPPDC1	FOMETRi	AKGDH		8.65647e-07	1.93039e-10
CPPPGO2	UPPDC1	FOMETRi	ATHRDHr		-9.49841e-22	-4.56516e-25
CPPPGO2	UPPDC1	FOMETRi	SHCHD2		0	0
CPPPGO2	UPPDC1	AKGDH	ATHRDHr		-1.88406e-21	-4.21375e-25
CPPPGO2	UPPDC1	AKGDH	SHCHD2		0	0
CPPPGO2	UPPDC1	ATHRDHr	SHCHD2		0	0
CPPPGO2	SHCHF	FCLT	GLYCL		0	0
CPPPGO2	SHCHF	FCLT	THFAT		0	0
CPPPGO2	SHCHF	FCLT	FOMETRi		0	0
CPPPGO2	SHCHF	FCLT	AKGDH		0	0
CPPPGO2	SHCHF	FCLT	ATHRDHr		0	0
CPPPGO2	SHCHF	FCLT	SHCHD2		0	0
CPPPGO2	SHCHF	GLYCL	THFAT		0	0
CPPPGO2	SHCHF	GLYCL	FOMETRi		0	0
CPPPGO2	SHCHF	GLYCL	AKGDH		0	0
CPPPGO2	SHCHF	GLYCL	ATHRDHr		0	0
CPPPGO2	SHCHF	GLYCL	SHCHD2		0	0
CPPPGO2	SHCHF	THFAT	FOMETRi		0	0
CPPPGO2	SHCHF	THFAT	AKGDH		0	0
CPPPGO2	SHCHF	THFAT	ATHRDHr		0	0
CPPPGO2	SHCHF	THFAT	SHCHD2		0	0
CPPPGO2	SHCHF	FOMETRi	AKGDH		0	0
CPPPGO2	SHCHF	FOMETRi	ATHRDHr		0	0
CPPPGO2	SHCHF	FOMETRi	SHCHD2		0	0
CPPPGO2	SHCHF	AKGDH	ATHRDHr		0	0
CPPPGO2	SHCHF	AKGDH	SHCHD2		0	0
CPPPGO2	SHCHF	ATHRDHr	SHCHD2		0	0
CPPPGO2	FCLT	GLYCL	THFAT		0	0
CPPPGO2	FCLT	GLYCL	FOMETRi		-2.00779e-09	-5.63278e-14
CPPPGO2	FCLT	GLYCL	AKGDH		-4.78701e-23	-1.0675e-26
CPPPGO2	FCLT	GLYCL	ATHRDHr		0	0
CPPPGO2	FCLT	GLYCL	SHCHD2		0	0
CPPPGO2	FCLT	THFAT	FOMETRi		0	0
CPPPGO2	FCLT	THFAT	AKGDH		1.16858e-08	-8.8527e-13
CPPPGO2	FCLT	THFAT	ATHRDHr		3.4916e-07	3.76543e-11
CPPPGO2	FCLT	THFAT	SHCHD2		0	0
CPPPGO2	FCLT	FOMETRi	AKGDH		1.68033e-07	-8.26045e-24
CPPPGO2	FCLT	FOMETRi	ATHRDHr		-2.68655e-21	-5.99102e-25
CPPPGO2	FCLT	FOMETRi	SHCHD2		0	0
CPPPGO2	FCLT	AKGDH	ATHRDHr		1.88185e-11	4.19652e-15
CPPPGO2	FCLT	AKGDH	SHCHD2		0	0
CPPPGO2	FCLT	ATHRDHr	SHCHD2		0	0
CPPPGO2	GLYCL	THFAT	FOMETRi		1.80174	0.000385767
CPPPGO2	GLYCL	THFAT	AKGDH		1.80174	0.000385767
CPPPGO2	GLYCL	THFAT	ATHRDHr		1.80174	0.000390491
CPPPGO2	GLYCL	THFAT	SHCHD2		0	0
CPPPGO2	GLYCL	FOMETRi	AKGDH		1.80174	0.000379484
CPPPGO2	GLYCL	FOMETRi	ATHRDHr		1.80174	0.000401474
CPPPGO2	GLYCL	FOMETRi	SHCHD2		0	0
CPPPGO2	GLYCL	AKGDH	ATHRDHr		1.80174	0.000401784
CPPPGO2	GLYCL	AKGDH	SHCHD2		0	0
CPPPGO2	GLYCL	ATHRDHr	SHCHD2		0	0
CPPPGO2	THFAT	FOMETRi	AKGDH		1.80174	0.000204054
CPPPGO2	THFAT	FOMETRi	ATHRDHr		1.80174	0.000382639
CPPPGO2	THFAT	FOMETRi	SHCHD2		0	0
CPPPGO2	THFAT	AKGDH	ATHRDHr		1.80174	0.000390829
CPPPGO2	THFAT	AKGDH	SHCHD2		0	0
CPPPGO2	THFAT	ATHRDHr	SHCHD2		0	0
CPPPGO2	FOMETRi	AKGDH	ATHRDHr		1.80174	0.000164306
CPPPGO2	FOMETRi	AKGDH	SHCHD2		0	0
CPPPGO2	FOMETRi	ATHRDHr	SHCHD2		0	0
CPPPGO2	AKGDH	ATHRDHr	SHCHD2		0	0
UPPDC1	SHCHF	FCLT	GLYCL		0	0
UPPDC1	SHCHF	FCLT	THFAT		0	0
UPPDC1	SHCHF	FCLT	FOMETRi		0	0
UPPDC1	SHCHF	FCLT	AKGDH		0	0
UPPDC1	SHCHF	FCLT	ATHRDHr		0	0
UPPDC1	SHCHF	FCLT	SHCHD2		0	0
UPPDC1	SHCHF	GLYCL	THFAT		0	0
UPPDC1	SHCHF	GLYCL	FOMETRi		0	0
UPPDC1	SHCHF	GLYCL	AKGDH		0	0
UPPDC1	SHCHF	GLYCL	ATHRDHr		0	0
UPPDC1	SHCHF	GLYCL	SHCHD2		0	0
UPPDC1	SHCHF	THFAT	FOMETRi		0	0
UPPDC1	SHCHF	THFAT	AKGDH		0	0
UPPDC1	SHCHF	THFAT	ATHRDHr		0	0
UPPDC1	SHCHF	THFAT	SHCHD2		0	0
UPPDC1	SHCHF	FOMETRi	AKGDH		0	0
UPPDC1	SHCHF	FOMETRi	ATHRDHr		0	0
UPPDC1	SHCHF	FOMETRi	SHCHD2		0	0
UPPDC1	SHCHF	AKGDH	ATHRDHr		0	0
UPPDC1	SHCHF	AKGDH	SHCHD2		0	0
UPPDC1	SHCHF	ATHRDHr	SHCHD2		0	0
UPPDC1	FCLT	GLYCL	THFAT		0	0
UPPDC1	FCLT	GLYCL	FOMETRi		-2.00779e-09	-5.63278e-14
UPPDC1	FCLT	GLYCL	AKGDH		-4.78701e-23	-1.0675e-26
UPPDC1	FCLT	GLYCL	ATHRDHr		0	0
UPPDC1	FCLT	GLYCL	SHCHD2		0	0
UPPDC1	FCLT	THFAT	FOMETRi		0	0
UPPDC1	FCLT	THFAT	AKGDH		1.16858e-08	-8.8527e-13
UPPDC1	FCLT	THFAT	ATHRDHr		3.4916e-07	3.76543e-11
UPPDC1	FCLT	THFAT	SHCHD2		0	0
UPPDC1	FCLT	FOMETRi	AKGDH		1.68033e-07	-8.26045e-24
UPPDC1	FCLT	FOMETRi	ATHRDHr		-2.68655e-21	-5.99102e-25
UPPDC1	FCLT	FOMETRi	SHCHD2		0	0
UPPDC1	FCLT	AKGDH	ATHRDHr		1.88185e-11	4.19652e-15
UPPDC1	FCLT	AKGDH	SHCHD2		0	0
UPPDC1	FCLT	ATHRDHr	SHCHD2		0	0
UPPDC1	GLYCL	THFAT	FOMETRi		0	0
UPPDC1	GLYCL	THFAT	AKGDH		8.68658e-11	0
UPPDC1	GLYCL	THFAT	ATHRDHr		0	-5.43038e-27
UPPDC1	GLYCL	THFAT	SHCHD2		0	0
UPPDC1	GLYCL	FOMETRi	AKGDH		3.08806e-22	-1.33561e-13
UPPDC1	GLYCL	FOMETRi	ATHRDHr		2.54061e-21	2.86345e-25
UPPDC1	GLYCL	FOMETRi	SHCHD2		0	0
UPPDC1	GLYCL	AKGDH	ATHRDHr		1.18792e-07	1.66844e-13
UPPDC1	GLYCL	AKGDH	SHCHD2		0	0
UPPDC1	GLYCL	ATHRDHr	SHCHD2		0	0
UPPDC1	THFAT	FOMETRi	AKGDH		3.2671e-21	7.28563e-25
UPPDC1	THFAT	FOMETRi	ATHRDHr		6.30686e-22	3.36915e-13
UPPDC1	THFAT	FOMETRi	SHCHD2		0	0
UPPDC1	THFAT	AKGDH	ATHRDHr		4.59084e-24	1.02376e-27
UPPDC1	THFAT	AKGDH	SHCHD2		0	0
UPPDC1	THFAT	ATHRDHr	SHCHD2		0	0
UPPDC1	FOMETRi	AKGDH	ATHRDHr		2.65046e-11	5.91052e-15
UPPDC1	FOMETRi	AKGDH	SHCHD2		0	0
UPPDC1	FOMETRi	ATHRDHr	SHCHD2		0	0
UPPDC1	AKGDH	ATHRDHr	SHCHD2		0	0
SHCHF	FCLT	GLYCL	THFAT		0	0
SHCHF	FCLT	GLYCL	FOMETRi		0	0
SHCHF	FCLT	GLYCL	AKGDH		0	0
SHCHF	FCLT	GLYCL	ATHRDHr		0	0
SHCHF	FCLT	GLYCL	SHCHD2		0	0
SHCHF	FCLT	THFAT	FOMETRi		0	0
SHCHF	FCLT	THFAT	AKGDH		0	0
SHCHF	FCLT	THFAT	ATHRDHr		0	0
SHCHF	FCLT	THFAT	SHCHD2		0	0
SHCHF	FCLT	FOMETRi	AKGDH		0	0
SHCHF	FCLT	FOMETRi	ATHRDHr		0	0
SHCHF	FCLT	FOMETRi	SHCHD2		0	0
SHCHF	FCLT	AKGDH	ATHRDHr		0	0
SHCHF	FCLT	AKGDH	SHCHD2		0	0
SHCHF	FCLT	ATHRDHr	SHCHD2		0	0
SHCHF	GLYCL	THFAT	FOMETRi		0	0
SHCHF	GLYCL	THFAT	AKGDH		0	0
SHCHF	GLYCL	THFAT	ATHRDHr		0	0
SHCHF	GLYCL	THFAT	SHCHD2		0	0
SHCHF	GLYCL	FOMETRi	AKGDH		0	0
SHCHF	GLYCL	FOMETRi	ATHRDHr		0	0
SHCHF	GLYCL	FOMETRi	SHCHD2		0	0
SHCHF	GLYCL	AKGDH	ATHRDHr		0	0
SHCHF	GLYCL	AKGDH	SHCHD2		0	0
SHCHF	GLYCL	ATHRDHr	SHCHD2		0	0
SHCHF	THFAT	FOMETRi	AKGDH		0	0
SHCHF	THFAT	FOMETRi	ATHRDHr		0	0
SHCHF	THFAT	FOMETRi	SHCHD2		0	0
SHCHF	THFAT	AKGDH	ATHRDHr		0	0
SHCHF	THFAT	AKGDH	SHCHD2		0	0
SHCHF	THFAT	ATHRDHr	SHCHD2		0	0
SHCHF	FOMETRi	AKGDH	ATHRDHr		0	0
SHCHF	FOMETRi	AKGDH	SHCHD2		0	0
SHCHF	FOMETRi	ATHRDHr	SHCHD2		0	0
SHCHF	AKGDH	ATHRDHr	SHCHD2		0	0
FCLT	GLYCL	THFAT	FOMETRi		-3.19678e-22	-7.12882e-26
FCLT	GLYCL	THFAT	AKGDH		-3.53182e-22	1.43712e-26
FCLT	GLYCL	THFAT	ATHRDHr		9.53839e-24	2.12706e-27
FCLT	GLYCL	THFAT	SHCHD2		0	0
FCLT	GLYCL	FOMETRi	AKGDH		-8.62397e-22	-2.00306e-25
FCLT	GLYCL	FOMETRi	ATHRDHr		3.71333e-23	2.61568e-11
FCLT	GLYCL	FOMETRi	SHCHD2		0	0
FCLT	GLYCL	AKGDH	ATHRDHr		1.45442e-05	-3.70522e-13
FCLT	GLYCL	AKGDH	SHCHD2		0	0
FCLT	GLYCL	ATHRDHr	SHCHD2		0	0
FCLT	THFAT	FOMETRi	AKGDH		-1.45424e-08	-3.24296e-12
FCLT	THFAT	FOMETRi	ATHRDHr		6.88157e-10	3.36915e-13
FCLT	THFAT	FOMETRi	SHCHD2		0	0
FCLT	THFAT	AKGDH	ATHRDHr		3.60512e-08	8.03941e-12
FCLT	THFAT	AKGDH	SHCHD2		0	0
FCLT	THFAT	ATHRDHr	SHCHD2		0	0
FCLT	FOMETRi	AKGDH	ATHRDHr		-5.95734e-22	-1.32849e-25
FCLT	FOMETRi	AKGDH	SHCHD2		0	0
FCLT	FOMETRi	ATHRDHr	SHCHD2		0	0
FCLT	AKGDH	ATHRDHr	SHCHD2		0	0
GLYCL	THFAT	FOMETRi	AKGDH		1.80174	0.000385767
GLYCL	THFAT	FOMETRi	ATHRDHr		1.80174	-4.23667e-13
GLYCL	THFAT	FOMETRi	SHCHD2		0	0
GLYCL	THFAT	AKGDH	ATHRDHr		1.80174	0.000401213
GLYCL	THFAT	AKGDH	SHCHD2		0	0
GLYCL	THFAT	ATHRDHr	SHCHD2		0	0
GLYCL	FOMETRi	AKGDH	ATHRDHr		1.80174	0.000371029
GLYCL	FOMETRi	AKGDH	SHCHD2		0	0
GLYCL	FOMETRi	ATHRDHr	SHCHD2		0	0
GLYCL	AKGDH	ATHRDHr	SHCHD2		0	0
THFAT	FOMETRi	AKGDH	ATHRDHr		1.80174	0.000390821
THFAT	FOMETRi	AKGDH	SHCHD2		0	0
THFAT	FOMETRi	ATHRDHr	SHCHD2		0	0
THFAT	AKGDH	ATHRDHr	SHCHD2		0	0
FOMETRi	AKGDH	ATHRDHr	SHCHD2		0	0
CPPPGO	PPPGO	CPPPGO2	UPPDC1	SHCHF	0	0
CPPPGO	PPPGO	CPPPGO2	UPPDC1	FCLT	NaN	NaN
CPPPGO	PPPGO	CPPPGO2	UPPDC1	GLYCL	2.94522e-23	0
CPPPGO	PPPGO	CPPPGO2	UPPDC1	THFAT	9.88049e-08	2.20335e-11
CPPPGO	PPPGO	CPPPGO2	UPPDC1	FOMETRi	4.77594e-07	1.06504e-10
CPPPGO	PPPGO	CPPPGO2	UPPDC1	AKGDH	-3.55466e-22	-7.91773e-26
CPPPGO	PPPGO	CPPPGO2	UPPDC1	ATHRDHr	6.43293e-22	-2.19573e-27
CPPPGO	PPPGO	CPPPGO2	UPPDC1	SHCHD2	0	0
CPPPGO	PPPGO	CPPPGO2	SHCHF	FCLT	0	0
CPPPGO	PPPGO	CPPPGO2	SHCHF	GLYCL	0	0
CPPPGO	PPPGO	CPPPGO2	SHCHF	THFAT	0	0
CPPPGO	PPPGO	CPPPGO2	SHCHF	FOMETRi	0	0
CPPPGO	PPPGO	CPPPGO2	SHCHF	AKGDH	0	0
CPPPGO	PPPGO	CPPPGO2	SHCHF	ATHRDHr	0	0
CPPPGO	PPPGO	CPPPGO2	SHCHF	SHCHD2	0	0
CPPPGO	PPPGO	CPPPGO2	FCLT	GLYCL	0	0
CPPPGO	PPPGO	CPPPGO2	FCLT	THFAT	0	0
CPPPGO	PPPGO	CPPPGO2	FCLT	FOMETRi	-3.52839e-19	-7.86832e-23
CPPPGO	PPPGO	CPPPGO2	FCLT	AKGDH	1.0824e-22	2.41375e-26
CPPPGO	PPPGO	CPPPGO2	FCLT	ATHRDHr	-1.44079e-14	5.86287e-26
CPPPGO	PPPGO	CPPPGO2	FCLT	SHCHD2	0	0
CPPPGO	PPPGO	CPPPGO2	GLYCL	THFAT	0	0
CPPPGO	PPPGO	CPPPGO2	GLYCL	FOMETRi	0	0
CPPPGO	PPPGO	CPPPGO2	GLYCL	AKGDH	-1.45424e-08	-3.24296e-12
CPPPGO	PPPGO	CPPPGO2	GLYCL	ATHRDHr	3.34399e-23	7.4571e-27
CPPPGO	PPPGO	CPPPGO2	GLYCL	SHCHD2	0	0
CPPPGO	PPPGO	CPPPGO2	THFAT	FOMETRi	9.88049e-08	2.20335e-11
CPPPGO	PPPGO	CPPPGO2	THFAT	AKGDH	3.2671e-21	7.28563e-25
CPPPGO	PPPGO	CPPPGO2	THFAT	ATHRDHr	6.30686e-22	3.36915e-13
CPPPGO	PPPGO	CPPPGO2	THFAT	SHCHD2	0	0
CPPPGO	PPPGO	CPPPGO2	FOMETRi	AKGDH	8.65647e-07	1.93039e-10
CPPPGO	PPPGO	CPPPGO2	FOMETRi	ATHRDHr	-9.49841e-22	-4.56516e-25
CPPPGO	PPPGO	CPPPGO2	FOMETRi	SHCHD2	0	0
CPPPGO	PPPGO	CPPPGO2	AKGDH	ATHRDHr	-1.88406e-21	-4.21375e-25
CPPPGO	PPPGO	CPPPGO2	AKGDH	SHCHD2	0	0
CPPPGO	PPPGO	CPPPGO2	ATHRDHr	SHCHD2	0	0
CPPPGO	PPPGO	UPPDC1	SHCHF	FCLT	0	0
CPPPGO	PPPGO	UPPDC1	SHCHF	GLYCL	0	0
CPPPGO	PPPGO	UPPDC1	SHCHF	THFAT	0	0
CPPPGO	PPPGO	UPPDC1	SHCHF	FOMETRi	0	0
CPPPGO	PPPGO	UPPDC1	SHCHF	AKGDH	0	0
CPPPGO	PPPGO	UPPDC1	SHCHF	ATHRDHr	0	0
CPPPGO	PPPGO	UPPDC1	SHCHF	SHCHD2	0	0
CPPPGO	PPPGO	UPPDC1	FCLT	GLYCL	0	0
CPPPGO	PPPGO	UPPDC1	FCLT	THFAT	0	0
CPPPGO	PPPGO	UPPDC1	FCLT	FOMETRi	-3.52839e-19	-7.86832e-23
CPPPGO	PPPGO	UPPDC1	FCLT	AKGDH	1.0824e-22	2.41375e-26
CPPPGO	PPPGO	UPPDC1	FCLT	ATHRDHr	-1.44079e-14	5.86287e-26
CPPPGO	PPPGO	UPPDC1	FCLT	SHCHD2	0	0
CPPPGO	PPPGO	UPPDC1	GLYCL	THFAT	0	0
CPPPGO	PPPGO	UPPDC1	GLYCL	FOMETRi	0	0
CPPPGO	PPPGO	UPPDC1	GLYCL	AKGDH	-1.45424e-08	-3.24296e-12
CPPPGO	PPPGO	UPPDC1	GLYCL	ATHRDHr	3.34399e-23	7.4571e-27
CPPPGO	PPPGO	UPPDC1	GLYCL	SHCHD2	0	0
CPPPGO	PPPGO	UPPDC1	THFAT	FOMETRi	9.88049e-08	2.20335e-11
CPPPGO	PPPGO	UPPDC1	THFAT	AKGDH	3.2671e-21	7.28563e-25
CPPPGO	PPPGO	UPPDC1	THFAT	ATHRDHr	6.30686e-22	3.36915e-13
CPPPGO	PPPGO	UPPDC1	THFAT	SHCHD2	0	0
CPPPGO	PPPGO	UPPDC1	FOMETRi	AKGDH	8.65647e-07	1.93039e-10
CPPPGO	PPPGO	UPPDC1	FOMETRi	ATHRDHr	-9.49841e-22	-4.56516e-25
CPPPGO	PPPGO	UPPDC1	FOMETRi	SHCHD2	0	0
CPPPGO	PPPGO	UPPDC1	AKGDH	ATHRDHr	-1.88406e-21	-4.21375e-25
CPPPGO	PPPGO	UPPDC1	AKGDH	SHCHD2	0	0
CPPPGO	PPPGO	UPPDC1	ATHRDHr	SHCHD2	0	0
CPPPGO	PPPGO	SHCHF	FCLT	GLYCL	0	0
CPPPGO	PPPGO	SHCHF	FCLT	THFAT	0	0
CPPPGO	PPPGO	SHCHF	FCLT	FOMETRi	0	0
CPPPGO	PPPGO	SHCHF	FCLT	AKGDH	0	0
CPPPGO	PPPGO	SHCHF	FCLT	ATHRDHr	0	0
CPPPGO	PPPGO	SHCHF	FCLT	SHCHD2	0	0
CPPPGO	PPPGO	SHCHF	GLYCL	THFAT	0	0
CPPPGO	PPPGO	SHCHF	GLYCL	FOMETRi	0	0
CPPPGO	PPPGO	SHCHF	GLYCL	AKGDH	0	0
CPPPGO	PPPGO	SHCHF	GLYCL	ATHRDHr	0	0
CPPPGO	PPPGO	SHCHF	GLYCL	SHCHD2	0	0
CPPPGO	PPPGO	SHCHF	THFAT	FOMETRi	0	0
CPPPGO	PPPGO	SHCHF	THFAT	AKGDH	0	0
CPPPGO	PPPGO	SHCHF	THFAT	ATHRDHr	0	0
CPPPGO	PPPGO	SHCHF	THFAT	SHCHD2	0	0
CPPPGO	PPPGO	SHCHF	FOMETRi	AKGDH	0	0
CPPPGO	PPPGO	SHCHF	FOMETRi	ATHRDHr	0	0
CPPPGO	PPPGO	SHCHF	FOMETRi	SHCHD2	0	0
CPPPGO	PPPGO	SHCHF	AKGDH	ATHRDHr	0	0
CPPPGO	PPPGO	SHCHF	AKGDH	SHCHD2	0	0
CPPPGO	PPPGO	SHCHF	ATHRDHr	SHCHD2	0	0
CPPPGO	PPPGO	FCLT	GLYCL	THFAT	-3.19678e-22	-7.12882e-26
CPPPGO	PPPGO	FCLT	GLYCL	FOMETRi	0	0
CPPPGO	PPPGO	FCLT	GLYCL	AKGDH	2.0564e-22	4.60964e-26
CPPPGO	PPPGO	FCLT	GLYCL	ATHRDHr	5.9893e-10	1.33561e-13
CPPPGO	PPPGO	FCLT	GLYCL	SHCHD2	0	0
CPPPGO	PPPGO	FCLT	THFAT	FOMETRi	0	0
CPPPGO	PPPGO	FCLT	THFAT	AKGDH	-1.45424e-08	-3.24296e-12
CPPPGO	PPPGO	FCLT	THFAT	ATHRDHr	6.88157e-10	3.36915e-13
CPPPGO	PPPGO	FCLT	THFAT	SHCHD2	0	0
CPPPGO	PPPGO	FCLT	FOMETRi	AKGDH	1.14211e-08	-1.38085e-13
CPPPGO	PPPGO	FCLT	FOMETRi	ATHRDHr	-4.20731e-10	-9.38229e-14
CPPPGO	PPPGO	FCLT	FOMETRi	SHCHD2	0	0
CPPPGO	PPPGO	FCLT	AKGDH	ATHRDHr	5.95308e-09	1.32754e-12
CPPPGO	PPPGO	FCLT	AKGDH	SHCHD2	0	0
CPPPGO	PPPGO	FCLT	ATHRDHr	SHCHD2	0	0
CPPPGO	PPPGO	GLYCL	THFAT	FOMETRi	0	0
CPPPGO	PPPGO	GLYCL	THFAT	AKGDH	1.09153e-22	1.22566e-26
CPPPGO	PPPGO	GLYCL	THFAT	ATHRDHr	1.76259e-07	3.93059e-11
CPPPGO	PPPGO	GLYCL	THFAT	SHCHD2	0	0
CPPPGO	PPPGO	GLYCL	FOMETRi	AKGDH	0	0
CPPPGO	PPPGO	GLYCL	FOMETRi	ATHRDHr	0	3.74757e-26
CPPPGO	PPPGO	GLYCL	FOMETRi	SHCHD2	0	0
CPPPGO	PPPGO	GLYCL	AKGDH	ATHRDHr	0	6.94157e-26
CPPPGO	PPPGO	GLYCL	AKGDH	SHCHD2	0	0
CPPPGO	PPPGO	GLYCL	ATHRDHr	SHCHD2	0	0
CPPPGO	PPPGO	THFAT	FOMETRi	AKGDH	5.2722e-10	1.1757e-13
CPPPGO	PPPGO	THFAT	FOMETRi	ATHRDHr	6.15798e-08	1.37323e-11
CPPPGO	PPPGO	THFAT	FOMETRi	SHCHD2	0	0
CPPPGO	PPPGO	THFAT	AKGDH	ATHRDHr	-2.28681e-19	-5.09959e-23
CPPPGO	PPPGO	THFAT	AKGDH	SHCHD2	0	0
CPPPGO	PPPGO	THFAT	ATHRDHr	SHCHD2	0	0
CPPPGO	PPPGO	FOMETRi	AKGDH	ATHRDHr	6.38392e-22	3.49849e-27
CPPPGO	PPPGO	FOMETRi	AKGDH	SHCHD2	0	0
CPPPGO	PPPGO	FOMETRi	ATHRDHr	SHCHD2	0	0
CPPPGO	PPPGO	AKGDH	ATHRDHr	SHCHD2	0	0
CPPPGO	CPPPGO2	UPPDC1	SHCHF	FCLT	0	0
CPPPGO	CPPPGO2	UPPDC1	SHCHF	GLYCL	0	0
CPPPGO	CPPPGO2	UPPDC1	SHCHF	THFAT	0	0
CPPPGO	CPPPGO2	UPPDC1	SHCHF	FOMETRi	0	0
CPPPGO	CPPPGO2	UPPDC1	SHCHF	AKGDH	0	0
CPPPGO	CPPPGO2	UPPDC1	SHCHF	ATHRDHr	0	0
CPPPGO	CPPPGO2	UPPDC1	SHCHF	SHCHD2	0	0
CPPPGO	CPPPGO2	UPPDC1	FCLT	GLYCL	0	0
CPPPGO	CPPPGO2	UPPDC1	FCLT	THFAT	0	0
CPPPGO	CPPPGO2	UPPDC1	FCLT	FOMETRi	-3.52839e-19	-7.86832e-23
CPPPGO	CPPPGO2	UPPDC1	FCLT	AKGDH	1.0824e-22	2.41375e-26
CPPPGO	CPPPGO2	UPPDC1	FCLT	ATHRDHr	-1.44079e-14	5.86287e-26
CPPPGO	CPPPGO2	UPPDC1	FCLT	SHCHD2	0	0
CPPPGO	CPPPGO2	UPPDC1	GLYCL	THFAT	0	0
CPPPGO	CPPPGO2	UPPDC1	GLYCL	FOMETRi	0	0
CPPPGO	CPPPGO2	UPPDC1	GLYCL	AKGDH	-1.45424e-08	-3.24296e-12
CPPPGO	CPPPGO2	UPPDC1	GLYCL	ATHRDHr	3.34399e-23	7.4571e-27
CPPPGO	CPPPGO2	UPPDC1	GLYCL	SHCHD2	0	0
CPPPGO	CPPPGO2	UPPDC1	THFAT	FOMETRi	9.88049e-08	2.20335e-11
CPPPGO	CPPPGO2	UPPDC1	THFAT	AKGDH	3.2671e-21	7.28563e-25
CPPPGO	CPPPGO2	UPPDC1	THFAT	ATHRDHr	6.30686e-22	3.36915e-13
CPPPGO	CPPPGO2	UPPDC1	THFAT	SHCHD2	0	0
CPPPGO	CPPPGO2	UPPDC1	FOMETRi	AKGDH	8.65647e-07	1.93039e-10
CPPPGO	CPPPGO2	UPPDC1	FOMETRi	ATHRDHr	-9.49841e-22	-4.56516e-25
CPPPGO	CPPPGO2	UPPDC1	FOMETRi	SHCHD2	0	0
CPPPGO	CPPPGO2	UPPDC1	AKGDH	ATHRDHr	-1.88406e-21	-4.21375e-25
CPPPGO	CPPPGO2	UPPDC1	AKGDH	SHCHD2	0	0
CPPPGO	CPPPGO2	UPPDC1	ATHRDHr	SHCHD2	0	0
CPPPGO	CPPPGO2	SHCHF	FCLT	GLYCL	0	0
CPPPGO	CPPPGO2	SHCHF	FCLT	THFAT	0	0
CPPPGO	CPPPGO2	SHCHF	FCLT	FOMETRi	0	0
CPPPGO	CPPPGO2	SHCHF	FCLT	AKGDH	0	0
CPPPGO	CPPPGO2	SHCHF	FCLT	ATHRDHr	0	0
CPPPGO	CPPPGO2	SHCHF	FCLT	SHCHD2	0	0
CPPPGO	CPPPGO2	SHCHF	GLYCL	THFAT	0	0
CPPPGO	CPPPGO2	SHCHF	GLYCL	FOMETRi	0	0
CPPPGO	CPPPGO2	SHCHF	GLYCL	AKGDH	0	0
CPPPGO	CPPPGO2	SHCHF	GLYCL	ATHRDHr	0	0
CPPPGO	CPPPGO2	SHCHF	GLYCL	SHCHD2	0	0
CPPPGO	CPPPGO2	SHCHF	THFAT	FOMETRi	0	0
CPPPGO	CPPPGO2	SHCHF	THFAT	AKGDH	0	0
CPPPGO	CPPPGO2	SHCHF	THFAT	ATHRDHr	0	0
CPPPGO	CPPPGO2	SHCHF	THFAT	SHCHD2	0	0
CPPPGO	CPPPGO2	SHCHF	FOMETRi	AKGDH	0	0
CPPPGO	CPPPGO2	SHCHF	FOMETRi	ATHRDHr	0	0
CPPPGO	CPPPGO2	SHCHF	FOMETRi	SHCHD2	0	0
CPPPGO	CPPPGO2	SHCHF	AKGDH	ATHRDHr	0	0
CPPPGO	CPPPGO2	SHCHF	AKGDH	SHCHD2	0	0
CPPPGO	CPPPGO2	SHCHF	ATHRDHr	SHCHD2	0	0
CPPPGO	CPPPGO2	FCLT	GLYCL	THFAT	0	0
CPPPGO	CPPPGO2	FCLT	GLYCL	FOMETRi	-2.00779e-09	-5.63278e-14
CPPPGO	CPPPGO2	FCLT	GLYCL	AKGDH	-4.78701e-23	-1.0675e-26
CPPPGO	CPPPGO2	FCLT	GLYCL	ATHRDHr	0	0
CPPPGO	CPPPGO2	FCLT	GLYCL	SHCHD2	0	0
CPPPGO	CPPPGO2	FCLT	THFAT	FOMETRi	0	0
CPPPGO	CPPPGO2	FCLT	THFAT	AKGDH	1.16858e-08	-8.8527e-13
CPPPGO	CPPPGO2	FCLT	THFAT	ATHRDHr	3.4916e-07	3.76543e-11
CPPPGO	CPPPGO2	FCLT	THFAT	SHCHD2	0	0
CPPPGO	CPPPGO2	FCLT	FOMETRi	AKGDH	1.68033e-07	-8.26045e-24
CPPPGO	CPPPGO2	FCLT	FOMETRi	ATHRDHr	-2.68655e-21	-5.99102e-25
CPPPGO	CPPPGO2	FCLT	FOMETRi	SHCHD2	0	0
CPPPGO	CPPPGO2	FCLT	AKGDH	ATHRDHr	1.88185e-11	4.19652e-15
CPPPGO	CPPPGO2	FCLT	AKGDH	SHCHD2	0	0
CPPPGO	CPPPGO2	FCLT	ATHRDHr	SHCHD2	0	0
CPPPGO	CPPPGO2	GLYCL	THFAT	FOMETRi	0	0
CPPPGO	CPPPGO2	GLYCL	THFAT	AKGDH	8.68658e-11	0
CPPPGO	CPPPGO2	GLYCL	THFAT	ATHRDHr	0	-5.43038e-27
CPPPGO	CPPPGO2	GLYCL	THFAT	SHCHD2	0	0
CPPPGO	CPPPGO2	GLYCL	FOMETRi	AKGDH	3.08806e-22	-1.33561e-13
CPPPGO	CPPPGO2	GLYCL	FOMETRi	ATHRDHr	2.54061e-21	2.86345e-25
CPPPGO	CPPPGO2	GLYCL	FOMETRi	SHCHD2	0	0
CPPPGO	CPPPGO2	GLYCL	AKGDH	ATHRDHr	1.18792e-07	1.66844e-13
CPPPGO	CPPPGO2	GLYCL	AKGDH	SHCHD2	0	0
CPPPGO	CPPPGO2	GLYCL	ATHRDHr	SHCHD2	0	0
CPPPGO	CPPPGO2	THFAT	FOMETRi	AKGDH	3.2671e-21	7.28563e-25
CPPPGO	CPPPGO2	THFAT	FOMETRi	ATHRDHr	6.30686e-22	3.36915e-13
CPPPGO	CPPPGO2	THFAT	FOMETRi	SHCHD2	0	0
CPPPGO	CPPPGO2	THFAT	AKGDH	ATHRDHr	4.59084e-24	1.02376e-27
CPPPGO	CPPPGO2	THFAT	AKGDH	SHCHD2	0	0
CPPPGO	CPPPGO2	THFAT	ATHRDHr	SHCHD2	0	0
CPPPGO	CPPPGO2	FOMETRi	AKGDH	ATHRDHr	2.65046e-11	5.91052e-15
CPPPGO	CPPPGO2	FOMETRi	AKGDH	SHCHD2	0	0
CPPPGO	CPPPGO2	FOMETRi	ATHRDHr	SHCHD2	0	0
CPPPGO	CPPPGO2	AKGDH	ATHRDHr	SHCHD2	0	0
CPPPGO	UPPDC1	SHCHF	FCLT	GLYCL	0	0
CPPPGO	UPPDC1	SHCHF	FCLT	THFAT	0	0
CPPPGO	UPPDC1	SHCHF	FCLT	FOMETRi	0	0
CPPPGO	UPPDC1	SHCHF	FCLT	AKGDH	0	0
CPPPGO	UPPDC1	SHCHF	FCLT	ATHRDHr	0	0
CPPPGO	UPPDC1	SHCHF	FCLT	SHCHD2	0	0
CPPPGO	UPPDC1	SHCHF	GLYCL	THFAT	0	0
CPPPGO	UPPDC1	SHCHF	GLYCL	FOMETRi	0	0
CPPPGO	UPPDC1	SHCHF	GLYCL	AKGDH	0	0
CPPPGO	UPPDC1	SHCHF	GLYCL	ATHRDHr	0	0
CPPPGO	UPPDC1	SHCHF	GLYCL	SHCHD2	0	0
CPPPGO	UPPDC1	SHCHF	THFAT	FOMETRi	0	0
CPPPGO	UPPDC1	SHCHF	THFAT	AKGDH	0	0
CPPPGO	UPPDC1	SHCHF	THFAT	ATHRDHr	0	0
CPPPGO	UPPDC1	SHCHF	THFAT	SHCHD2	0	0
CPPPGO	UPPDC1	SHCHF	FOMETRi	AKGDH	0	0
CPPPGO	UPPDC1	SHCHF	FOMETRi	ATHRDHr	0	0
CPPPGO	UPPDC1	SHCHF	FOMETRi	SHCHD2	0	0
CPPPGO	UPPDC1	SHCHF	AKGDH	ATHRDHr	0	0
CPPPGO	UPPDC1	SHCHF	AKGDH	SHCHD2	0	0
CPPPGO	UPPDC1	SHCHF	ATHRDHr	SHCHD2	0	0
CPPPGO	UPPDC1	FCLT	GLYCL	THFAT	0	0
CPPPGO	UPPDC1	FCLT	GLYCL	FOMETRi	-2.00779e-09	-5.63278e-14
CPPPGO	UPPDC1	FCLT	GLYCL	AKGDH	-4.78701e-23	-1.0675e-26
CPPPGO	UPPDC1	FCLT	GLYCL	ATHRDHr	0	0
CPPPGO	UPPDC1	FCLT	GLYCL	SHCHD2	0	0
CPPPGO	UPPDC1	FCLT	THFAT	FOMETRi	0	0
CPPPGO	UPPDC1	FCLT	THFAT	AKGDH	1.16858e-08	-8.8527e-13
CPPPGO	UPPDC1	FCLT	THFAT	ATHRDHr	3.4916e-07	3.76543e-11
CPPPGO	UPPDC1	FCLT	THFAT	SHCHD2	0	0
CPPPGO	UPPDC1	FCLT	FOMETRi	AKGDH	1.68033e-07	-8.26045e-24
CPPPGO	UPPDC1	FCLT	FOMETRi	ATHRDHr	-2.68655e-21	-5.99102e-25
CPPPGO	UPPDC1	FCLT	FOMETRi	SHCHD2	0	0
CPPPGO	UPPDC1	FCLT	AKGDH	ATHRDHr	1.88185e-11	4.19652e-15
CPPPGO	UPPDC1	FCLT	AKGDH	SHCHD2	0	0
CPPPGO	UPPDC1	FCLT	ATHRDHr	SHCHD2	0	0
CPPPGO	UPPDC1	GLYCL	THFAT	FOMETRi	0	0
CPPPGO	UPPDC1	GLYCL	THFAT	AKGDH	8.68658e-11	0
CPPPGO	UPPDC1	GLYCL	THFAT	ATHRDHr	0	-5.43038e-27
CPPPGO	UPPDC1	GLYCL	THFAT	SHCHD2	0	0
CPPPGO	UPPDC1	GLYCL	FOMETRi	AKGDH	3.08806e-22	-1.33561e-13
CPPPGO	UPPDC1	GLYCL	FOMETRi	ATHRDHr	2.54061e-21	2.86345e-25
CPPPGO	UPPDC1	GLYCL	FOMETRi	SHCHD2	0	0
CPPPGO	UPPDC1	GLYCL	AKGDH	ATHRDHr	1.18792e-07	1.66844e-13
CPPPGO	UPPDC1	GLYCL	AKGDH	SHCHD2	0	0
CPPPGO	UPPDC1	GLYCL	ATHRDHr	SHCHD2	0	0
CPPPGO	UPPDC1	THFAT	FOMETRi	AKGDH	3.2671e-21	7.28563e-25
CPPPGO	UPPDC1	THFAT	FOMETRi	ATHRDHr	6.30686e-22	3.36915e-13
CPPPGO	UPPDC1	THFAT	FOMETRi	SHCHD2	0	0
CPPPGO	UPPDC1	THFAT	AKGDH	ATHRDHr	4.59084e-24	1.02376e-27
CPPPGO	UPPDC1	THFAT	AKGDH	SHCHD2	0	0
CPPPGO	UPPDC1	THFAT	ATHRDHr	SHCHD2	0	0
CPPPGO	UPPDC1	FOMETRi	AKGDH	ATHRDHr	2.65046e-11	5.91052e-15
CPPPGO	UPPDC1	FOMETRi	AKGDH	SHCHD2	0	0
CPPPGO	UPPDC1	FOMETRi	ATHRDHr	SHCHD2	0	0
CPPPGO	UPPDC1	AKGDH	ATHRDHr	SHCHD2	0	0
CPPPGO	SHCHF	FCLT	GLYCL	THFAT	0	0
CPPPGO	SHCHF	FCLT	GLYCL	FOMETRi	0	0
CPPPGO	SHCHF	FCLT	GLYCL	AKGDH	0	0
CPPPGO	SHCHF	FCLT	GLYCL	ATHRDHr	0	0
CPPPGO	SHCHF	FCLT	GLYCL	SHCHD2	0	0
CPPPGO	SHCHF	FCLT	THFAT	FOMETRi	0	0
CPPPGO	SHCHF	FCLT	THFAT	AKGDH	0	0
CPPPGO	SHCHF	FCLT	THFAT	ATHRDHr	0	0
CPPPGO	SHCHF	FCLT	THFAT	SHCHD2	0	0
CPPPGO	SHCHF	FCLT	FOMETRi	AKGDH	0	0
CPPPGO	SHCHF	FCLT	FOMETRi	ATHRDHr	0	0
CPPPGO	SHCHF	FCLT	FOMETRi	SHCHD2	0	0
CPPPGO	SHCHF	FCLT	AKGDH	ATHRDHr	0	0
CPPPGO	SHCHF	FCLT	AKGDH	SHCHD2	0	0
CPPPGO	SHCHF	FCLT	ATHRDHr	SHCHD2	0	0
CPPPGO	SHCHF	GLYCL	THFAT	FOMETRi	0	0
CPPPGO	SHCHF	GLYCL	THFAT	AKGDH	0	0
CPPPGO	SHCHF	GLYCL	THFAT	ATHRDHr	0	0
CPPPGO	SHCHF	GLYCL	THFAT	SHCHD2	0	0
CPPPGO	SHCHF	GLYCL	FOMETRi	AKGDH	0	0
CPPPGO	SHCHF	GLYCL	FOMETRi	ATHRDHr	0	0
CPPPGO	SHCHF	GLYCL	FOMETRi	SHCHD2	0	0
CPPPGO	SHCHF	GLYCL	AKGDH	ATHRDHr	0	0
CPPPGO	SHCHF	GLYCL	AKGDH	SHCHD2	0	0
CPPPGO	SHCHF	GLYCL	ATHRDHr	SHCHD2	0	0
CPPPGO	SHCHF	THFAT	FOMETRi	AKGDH	0	0
CPPPGO	SHCHF	THFAT	FOMETRi	ATHRDHr	0	0
CPPPGO	SHCHF	THFAT	FOMETRi	SHCHD2	0	0
CPPPGO	SHCHF	THFAT	AKGDH	ATHRDHr	0	0
CPPPGO	SHCHF	THFAT	AKGDH	SHCHD2	0	0
CPPPGO	SHCHF	THFAT	ATHRDHr	SHCHD2	0	0
CPPPGO	SHCHF	FOMETRi	AKGDH	ATHRDHr	0	0
CPPPGO	SHCHF	FOMETRi	AKGDH	SHCHD2	0	0
CPPPGO	SHCHF	FOMETRi	ATHRDHr	SHCHD2	0	0
CPPPGO	SHCHF	AKGDH	ATHRDHr	SHCHD2	0	0
CPPPGO	FCLT	GLYCL	THFAT	FOMETRi	-3.19678e-22	-7.12882e-26
CPPPGO	FCLT	GLYCL	THFAT	AKGDH	-3.53182e-22	1.43712e-26
CPPPGO	FCLT	GLYCL	THFAT	ATHRDHr	9.53839e-24	2.12706e-27
CPPPGO	FCLT	GLYCL	THFAT	SHCHD2	0	0
CPPPGO	FCLT	GLYCL	FOMETRi	AKGDH	-8.62397e-22	-2.00306e-25
CPPPGO	FCLT	GLYCL	FOMETRi	ATHRDHr	3.71333e-23	2.61568e-11
CPPPGO	FCLT	GLYCL	FOMETRi	SHCHD2	0	0
CPPPGO	FCLT	GLYCL	AKGDH	ATHRDHr	1.45442e-05	-3.70522e-13
CPPPGO	FCLT	GLYCL	AKGDH	SHCHD2	0	0
CPPPGO	FCLT	GLYCL	ATHRDHr	SHCHD2	0	0
CPPPGO	FCLT	THFAT	FOMETRi	AKGDH	-1.45424e-08	-3.24296e-12
CPPPGO	FCLT	THFAT	FOMETRi	ATHRDHr	6.88157e-10	3.36915e-13
CPPPGO	FCLT	THFAT	FOMETRi	SHCHD2	0	0
CPPPGO	FCLT	THFAT	AKGDH	ATHRDHr	3.60512e-08	8.03941e-12
CPPPGO	FCLT	THFAT	AKGDH	SHCHD2	0	0
CPPPGO	FCLT	THFAT	ATHRDHr	SHCHD2	0	0
CPPPGO	FCLT	FOMETRi	AKGDH	ATHRDHr	-5.95734e-22	-1.32849e-25
CPPPGO	FCLT	FOMETRi	AKGDH	SHCHD2	0	0
CPPPGO	FCLT	FOMETRi	ATHRDHr	SHCHD2	0	0
CPPPGO	FCLT	AKGDH	ATHRDHr	SHCHD2	0	0
CPPPGO	GLYCL	THFAT	FOMETRi	AKGDH	1.80155	0.000250512
CPPPGO	GLYCL	THFAT	FOMETRi	ATHRDHr	1.80155	0.000359823
CPPPGO	GLYCL	THFAT	FOMETRi	SHCHD2	0	0
CPPPGO	GLYCL	THFAT	AKGDH	ATHRDHr	1.80155	0.000390792
CPPPGO	GLYCL	THFAT	AKGDH	SHCHD2	0	0
CPPPGO	GLYCL	THFAT	ATHRDHr	SHCHD2	0	0
CPPPGO	GLYCL	FOMETRi	AKGDH	ATHRDHr	1.80155	0.00039045
CPPPGO	GLYCL	FOMETRi	AKGDH	SHCHD2	0	0
CPPPGO	GLYCL	FOMETRi	ATHRDHr	SHCHD2	0	0
CPPPGO	GLYCL	AKGDH	ATHRDHr	SHCHD2	0	0
CPPPGO	THFAT	FOMETRi	AKGDH	ATHRDHr	1.80155	0.000370512
CPPPGO	THFAT	FOMETRi	AKGDH	SHCHD2	0	0
CPPPGO	THFAT	FOMETRi	ATHRDHr	SHCHD2	0	0
CPPPGO	THFAT	AKGDH	ATHRDHr	SHCHD2	0	0
CPPPGO	FOMETRi	AKGDH	ATHRDHr	SHCHD2	0	0
PPPGO	CPPPGO2	UPPDC1	SHCHF	FCLT	0	0
PPPGO	CPPPGO2	UPPDC1	SHCHF	GLYCL	0	0
PPPGO	CPPPGO2	UPPDC1	SHCHF	THFAT	0	0
PPPGO	CPPPGO2	UPPDC1	SHCHF	FOMETRi	0	0
PPPGO	CPPPGO2	UPPDC1	SHCHF	AKGDH	0	0
PPPGO	CPPPGO2	UPPDC1	SHCHF	ATHRDHr	0	0
PPPGO	CPPPGO2	UPPDC1	SHCHF	SHCHD2	0	0
PPPGO	CPPPGO2	UPPDC1	FCLT	GLYCL	0	0
PPPGO	CPPPGO2	UPPDC1	FCLT	THFAT	0	0
PPPGO	CPPPGO2	UPPDC1	FCLT	FOMETRi	-3.52839e-19	-7.86832e-23
PPPGO	CPPPGO2	UPPDC1	FCLT	AKGDH	1.0824e-22	2.41375e-26
PPPGO	CPPPGO2	UPPDC1	FCLT	ATHRDHr	-1.44079e-14	5.86287e-26
PPPGO	CPPPGO2	UPPDC1	FCLT	SHCHD2	0	0
PPPGO	CPPPGO2	UPPDC1	GLYCL	THFAT	0	0
PPPGO	CPPPGO2	UPPDC1	GLYCL	FOMETRi	0	0
PPPGO	CPPPGO2	UPPDC1	GLYCL	AKGDH	-1.45424e-08	-3.24296e-12
PPPGO	CPPPGO2	UPPDC1	GLYCL	ATHRDHr	3.34399e-23	7.4571e-27
PPPGO	CPPPGO2	UPPDC1	GLYCL	SHCHD2	0	0
PPPGO	CPPPGO2	UPPDC1	THFAT	FOMETRi	9.88049e-08	2.20335e-11
PPPGO	CPPPGO2	UPPDC1	THFAT	AKGDH	3.2671e-21	7.28563e-25
PPPGO	CPPPGO2	UPPDC1	THFAT	ATHRDHr	6.30686e-22	3.36915e-13
PPPGO	CPPPGO2	UPPDC1	THFAT	SHCHD2	0	0
PPPGO	CPPPGO2	UPPDC1	FOMETRi	AKGDH	8.65647e-07	1.93039e-10
PPPGO	CPPPGO2	UPPDC1	FOMETRi	ATHRDHr	-9.49841e-22	-4.56516e-25
PPPGO	CPPPGO2	UPPDC1	FOMETRi	SHCHD2	0	0
PPPGO	CPPPGO2	UPPDC1	AKGDH	ATHRDHr	-1.88406e-21	-4.21375e-25
PPPGO	CPPPGO2	UPPDC1	AKGDH	SHCHD2	0	0
PPPGO	CPPPGO2	UPPDC1	ATHRDHr	SHCHD2	0	0
PPPGO	CPPPGO2	SHCHF	FCLT	GLYCL	0	0
PPPGO	CPPPGO2	SHCHF	FCLT	THFAT	0	0
PPPGO	CPPPGO2	SHCHF	FCLT	FOMETRi	0	0
PPPGO	CPPPGO2	SHCHF	FCLT	AKGDH	0	0
PPPGO	CPPPGO2	SHCHF	FCLT	ATHRDHr	0	0
PPPGO	CPPPGO2	SHCHF	FCLT	SHCHD2	0	0
PPPGO	CPPPGO2	SHCHF	GLYCL	THFAT	0	0
PPPGO	CPPPGO2	SHCHF	GLYCL	FOMETRi	0	0
PPPGO	CPPPGO2	SHCHF	GLYCL	AKGDH	0	0
PPPGO	CPPPGO2	SHCHF	GLYCL	ATHRDHr	0	0
PPPGO	CPPPGO2	SHCHF	GLYCL	SHCHD2	0	0
PPPGO	CPPPGO2	SHCHF	THFAT	FOMETRi	0	0
PPPGO	CPPPGO2	SHCHF	THFAT	AKGDH	0	0
PPPGO	CPPPGO2	SHCHF	THFAT	ATHRDHr	0	0
PPPGO	CPPPGO2	SHCHF	THFAT	SHCHD2	0	0
PPPGO	CPPPGO2	SHCHF	FOMETRi	AKGDH	0	0
PPPGO	CPPPGO2	SHCHF	FOMETRi	ATHRDHr	0	0
PPPGO	CPPPGO2	SHCHF	FOMETRi	SHCHD2	0	0
PPPGO	CPPPGO2	SHCHF	AKGDH	ATHRDHr	0	0
PPPGO	CPPPGO2	SHCHF	AKGDH	SHCHD2	0	0
PPPGO	CPPPGO2	SHCHF	ATHRDHr	SHCHD2	0	0
PPPGO	CPPPGO2	FCLT	GLYCL	THFAT	0	0
PPPGO	CPPPGO2	FCLT	GLYCL	FOMETRi	-2.00779e-09	-5.63278e-14
PPPGO	CPPPGO2	FCLT	GLYCL	AKGDH	-4.78701e-23	-1.0675e-26
PPPGO	CPPPGO2	FCLT	GLYCL	ATHRDHr	0	0
PPPGO	CPPPGO2	FCLT	GLYCL	SHCHD2	0	0
PPPGO	CPPPGO2	FCLT	THFAT	FOMETRi	0	0
PPPGO	CPPPGO2	FCLT	THFAT	AKGDH	1.16858e-08	-8.8527e-13
PPPGO	CPPPGO2	FCLT	THFAT	ATHRDHr	3.4916e-07	3.76543e-11
PPPGO	CPPPGO2	FCLT	THFAT	SHCHD2	0	0
PPPGO	CPPPGO2	FCLT	FOMETRi	AKGDH	1.68033e-07	-8.26045e-24
PPPGO	CPPPGO2	FCLT	FOMETRi	ATHRDHr	-2.68655e-21	-5.99102e-25
PPPGO	CPPPGO2	FCLT	FOMETRi	SHCHD2	0	0
PPPGO	CPPPGO2	FCLT	AKGDH	ATHRDHr	1.88185e-11	4.19652e-15
PPPGO	CPPPGO2	FCLT	AKGDH	SHCHD2	0	0
PPPGO	CPPPGO2	FCLT	ATHRDHr	SHCHD2	0	0
PPPGO	CPPPGO2	GLYCL	THFAT	FOMETRi	0	0
PPPGO	CPPPGO2	GLYCL	THFAT	AKGDH	8.68658e-11	0
PPPGO	CPPPGO2	GLYCL	THFAT	ATHRDHr	0	-5.43038e-27
PPPGO	CPPPGO2	GLYCL	THFAT	SHCHD2	0	0
PPPGO	CPPPGO2	GLYCL	FOMETRi	AKGDH	3.08806e-22	-1.33561e-13
PPPGO	CPPPGO2	GLYCL	FOMETRi	ATHRDHr	2.54061e-21	2.86345e-25
PPPGO	CPPPGO2	GLYCL	FOMETRi	SHCHD2	0	0
PPPGO	CPPPGO2	GLYCL	AKGDH	ATHRDHr	1.18792e-07	1.66844e-13
PPPGO	CPPPGO2	GLYCL	AKGDH	SHCHD2	0	0
PPPGO	CPPPGO2	GLYCL	ATHRDHr	SHCHD2	0	0
PPPGO	CPPPGO2	THFAT	FOMETRi	AKGDH	3.2671e-21	7.28563e-25
PPPGO	CPPPGO2	THFAT	FOMETRi	ATHRDHr	6.30686e-22	3.36915e-13
PPPGO	CPPPGO2	THFAT	FOMETRi	SHCHD2	0	0
PPPGO	CPPPGO2	THFAT	AKGDH	ATHRDHr	4.59084e-24	1.02376e-27
PPPGO	CPPPGO2	THFAT	AKGDH	SHCHD2	0	0
PPPGO	CPPPGO2	THFAT	ATHRDHr	SHCHD2	0	0
PPPGO	CPPPGO2	FOMETRi	AKGDH	ATHRDHr	2.65046e-11	5.91052e-15
PPPGO	CPPPGO2	FOMETRi	AKGDH	SHCHD2	0	0
PPPGO	CPPPGO2	FOMETRi	ATHRDHr	SHCHD2	0	0
PPPGO	CPPPGO2	AKGDH	ATHRDHr	SHCHD2	0	0
PPPGO	UPPDC1	SHCHF	FCLT	GLYCL	0	0
PPPGO	UPPDC1	SHCHF	FCLT	THFAT	0	0
PPPGO	UPPDC1	SHCHF	FCLT	FOMETRi	0	0
PPPGO	UPPDC1	SHCHF	FCLT	AKGDH	0	0
PPPGO	UPPDC1	SHCHF	FCLT	ATHRDHr	0	0
PPPGO	UPPDC1	SHCHF	FCLT	SHCHD2	0	0
PPPGO	UPPDC1	SHCHF	GLYCL	THFAT	0	0
PPPGO	UPPDC1	SHCHF	GLYCL	FOMETRi	0	0
PPPGO	UPPDC1	SHCHF	GLYCL	AKGDH	0	0
PPPGO	UPPDC1	SHCHF	GLYCL	ATHRDHr	0	0
PPPGO	UPPDC1	SHCHF	GLYCL	SHCHD2	0	0
PPPGO	UPPDC1	SHCHF	THFAT	FOMETRi	0	0
PPPGO	UPPDC1	SHCHF	THFAT	AKGDH	0	0
PPPGO	UPPDC1	SHCHF	THFAT	ATHRDHr	0	0
PPPGO	UPPDC1	SHCHF	THFAT	SHCHD2	0	0
PPPGO	UPPDC1	SHCHF	FOMETRi	AKGDH	0	0
PPPGO	UPPDC1	SHCHF	FOMETRi	ATHRDHr	0	0
PPPGO	UPPDC1	SHCHF	FOMETRi	SHCHD2	0	0
PPPGO	UPPDC1	SHCHF	AKGDH	ATHRDHr	0	0
PPPGO	UPPDC1	SHCHF	AKGDH	SHCHD2	0	0
PPPGO	UPPDC1	SHCHF	ATHRDHr	SHCHD2	0	0
PPPGO	UPPDC1	FCLT	GLYCL	THFAT	0	0
PPPGO	UPPDC1	FCLT	GLYCL	FOMETRi	-2.00779e-09	-5.63278e-14
PPPGO	UPPDC1	FCLT	GLYCL	AKGDH	-4.78701e-23	-1.0675e-26
PPPGO	UPPDC1	FCLT	GLYCL	ATHRDHr	0	0
PPPGO	UPPDC1	FCLT	GLYCL	SHCHD2	0	0
PPPGO	UPPDC1	FCLT	THFAT	FOMETRi	0	0
PPPGO	UPPDC1	FCLT	THFAT	AKGDH	1.16858e-08	-8.8527e-13
PPPGO	UPPDC1	FCLT	THFAT	ATHRDHr	3.4916e-07	3.76543e-11
PPPGO	UPPDC1	FCLT	THFAT	SHCHD2	0	0
PPPGO	UPPDC1	FCLT	FOMETRi	AKGDH	1.68033e-07	-8.26045e-24
PPPGO	UPPDC1	FCLT	FOMETRi	ATHRDHr	-2.68655e-21	-5.99102e-25
PPPGO	UPPDC1	FCLT	FOMETRi	SHCHD2	0	0
PPPGO	UPPDC1	FCLT	AKGDH	ATHRDHr	1.88185e-11	4.19652e-15
PPPGO	UPPDC1	FCLT	AKGDH	SHCHD2	0	0
PPPGO	UPPDC1	FCLT	ATHRDHr	SHCHD2	0	0
PPPGO	UPPDC1	GLYCL	THFAT	FOMETRi	0	0
PPPGO	UPPDC1	GLYCL	THFAT	AKGDH	8.68658e-11	0
PPPGO	UPPDC1	GLYCL	THFAT	ATHRDHr	0	-5.43038e-27
PPPGO	UPPDC1	GLYCL	THFAT	SHCHD2	0	0
PPPGO	UPPDC1	GLYCL	FOMETRi	AKGDH	3.08806e-22	-1.33561e-13
PPPGO	UPPDC1	GLYCL	FOMETRi	ATHRDHr	2.54061e-21	2.86345e-25
PPPGO	UPPDC1	GLYCL	FOMETRi	SHCHD2	0	0
PPPGO	UPPDC1	GLYCL	AKGDH	ATHRDHr	1.18792e-07	1.66844e-13
PPPGO	UPPDC1	GLYCL	AKGDH	SHCHD2	0	0
PPPGO	UPPDC1	GLYCL	ATHRDHr	SHCHD2	0	0
PPPGO	UPPDC1	THFAT	FOMETRi	AKGDH	3.2671e-21	7.28563e-25
PPPGO	UPPDC1	THFAT	FOMETRi	ATHRDHr	6.30686e-22	3.36915e-13
PPPGO	UPPDC1	THFAT	FOMETRi	SHCHD2	0	0
PPPGO	UPPDC1	THFAT	AKGDH	ATHRDHr	4.59084e-24	1.02376e-27
PPPGO	UPPDC1	THFAT	AKGDH	SHCHD2	0	0
PPPGO	UPPDC1	THFAT	ATHRDHr	SHCHD2	0	0
PPPGO	UPPDC1	FOMETRi	AKGDH	ATHRDHr	2.65046e-11	5.91052e-15
PPPGO	UPPDC1	FOMETRi	AKGDH	SHCHD2	0	0
PPPGO	UPPDC1	FOMETRi	ATHRDHr	SHCHD2	0	0
PPPGO	UPPDC1	AKGDH	ATHRDHr	SHCHD2	0	0
PPPGO	SHCHF	FCLT	GLYCL	THFAT	0	0
PPPGO	SHCHF	FCLT	GLYCL	FOMETRi	0	0
PPPGO	SHCHF	FCLT	GLYCL	AKGDH	0	0
PPPGO	SHCHF	FCLT	GLYCL	ATHRDHr	0	0
PPPGO	SHCHF	FCLT	GLYCL	SHCHD2	0	0
PPPGO	SHCHF	FCLT	THFAT	FOMETRi	0	0
PPPGO	SHCHF	FCLT	THFAT	AKGDH	0	0
PPPGO	SHCHF	FCLT	THFAT	ATHRDHr	0	0
PPPGO	SHCHF	FCLT	THFAT	SHCHD2	0	0
PPPGO	SHCHF	FCLT	FOMETRi	AKGDH	0	0
PPPGO	SHCHF	FCLT	FOMETRi	ATHRDHr	0	0
PPPGO	SHCHF	FCLT	FOMETRi	SHCHD2	0	0
PPPGO	SHCHF	FCLT	AKGDH	ATHRDHr	0	0
PPPGO	SHCHF	FCLT	AKGDH	SHCHD2	0	0
PPPGO	SHCHF	FCLT	ATHRDHr	SHCHD2	0	0
PPPGO	SHCHF	GLYCL	THFAT	FOMETRi	0	0
PPPGO	SHCHF	GLYCL	THFAT	AKGDH	0	0
PPPGO	SHCHF	GLYCL	THFAT	ATHRDHr	0	0
PPPGO	SHCHF	GLYCL	THFAT	SHCHD2	0	0
PPPGO	SHCHF	GLYCL	FOMETRi	AKGDH	0	0
PPPGO	SHCHF	GLYCL	FOMETRi	ATHRDHr	0	0
PPPGO	SHCHF	GLYCL	FOMETRi	SHCHD2	0	0
PPPGO	SHCHF	GLYCL	AKGDH	ATHRDHr	0	0
PPPGO	SHCHF	GLYCL	AKGDH	SHCHD2	0	0
PPPGO	SHCHF	GLYCL	ATHRDHr	SHCHD2	0	0
PPPGO	SHCHF	THFAT	FOMETRi	AKGDH	0	0
PPPGO	SHCHF	THFAT	FOMETRi	ATHRDHr	0	0
PPPGO	SHCHF	THFAT	FOMETRi	SHCHD2	0	0
PPPGO	SHCHF	THFAT	AKGDH	ATHRDHr	0	0
PPPGO	SHCHF	THFAT	AKGDH	SHCHD2	0	0
PPPGO	SHCHF	THFAT	ATHRDHr	SHCHD2	0	0
PPPGO	SHCHF	FOMETRi	AKGDH	ATHRDHr	0	0
PPPGO	SHCHF	FOMETRi	AKGDH	SHCHD2	0	0
PPPGO	SHCHF	FOMETRi	ATHRDHr	SHCHD2	0	0
PPPGO	SHCHF	AKGDH	ATHRDHr	SHCHD2	0	0
PPPGO	FCLT	GLYCL	THFAT	FOMETRi	-3.19678e-22	-7.12882e-26
PPPGO	FCLT	GLYCL	THFAT	AKGDH	-3.53182e-22	1.43712e-26
PPPGO	FCLT	GLYCL	THFAT	ATHRDHr	9.53839e-24	2.12706e-27
PPPGO	FCLT	GLYCL	THFAT	SHCHD2	0	0
PPPGO	FCLT	GLYCL	FOMETRi	AKGDH	-8.62397e-22	-2.00306e-25
PPPGO	FCLT	GLYCL	FOMETRi	ATHRDHr	3.71333e-23	2.61568e-11
PPPGO	FCLT	GLYCL	FOMETRi	SHCHD2	0	0
PPPGO	FCLT	GLYCL	AKGDH	ATHRDHr	1.45442e-05	-3.70522e-13
PPPGO	FCLT	GLYCL	AKGDH	SHCHD2	0	0
PPPGO	FCLT	GLYCL	ATHRDHr	SHCHD2	0	0
PPPGO	FCLT	THFAT	FOMETRi	AKGDH	-1.45424e-08	-3.24296e-12
PPPGO	FCLT	THFAT	FOMETRi	ATHRDHr	6.88157e-10	3.36915e-13
PPPGO	FCLT	THFAT	FOMETRi	SHCHD2	0	0
PPPGO	FCLT	THFAT	AKGDH	ATHRDHr	3.60512e-08	8.03941e-12
PPPGO	FCLT	THFAT	AKGDH	SHCHD2	0	0
PPPGO	FCLT	THFAT	ATHRDHr	SHCHD2	0	0
PPPGO	FCLT	FOMETRi	AKGDH	ATHRDHr	-5.95734e-22	-1.32849e-25
PPPGO	FCLT	FOMETRi	AKGDH	SHCHD2	0	0
PPPGO	FCLT	FOMETRi	ATHRDHr	SHCHD2	0	0
PPPGO	FCLT	AKGDH	ATHRDHr	SHCHD2	0	0
PPPGO	GLYCL	THFAT	FOMETRi	AKGDH	1.09153e-22	1.22566e-26
PPPGO	GLYCL	THFAT	FOMETRi	ATHRDHr	1.76259e-07	3.93059e-11
PPPGO	GLYCL	THFAT	FOMETRi	SHCHD2	0	0
PPPGO	GLYCL	THFAT	AKGDH	ATHRDHr	2.26951e-21	5.06101e-25
PPPGO	GLYCL	THFAT	AKGDH	SHCHD2	0	0
PPPGO	GLYCL	THFAT	ATHRDHr	SHCHD2	0	0
PPPGO	GLYCL	FOMETRi	AKGDH	ATHRDHr	0	0
PPPGO	GLYCL	FOMETRi	AKGDH	SHCHD2	0	0
PPPGO	GLYCL	FOMETRi	ATHRDHr	SHCHD2	0	0
PPPGO	GLYCL	AKGDH	ATHRDHr	SHCHD2	0	0
PPPGO	THFAT	FOMETRi	AKGDH	ATHRDHr	-2.28681e-19	-5.09959e-23
PPPGO	THFAT	FOMETRi	AKGDH	SHCHD2	0	0
PPPGO	THFAT	FOMETRi	ATHRDHr	SHCHD2	0	0
PPPGO	THFAT	AKGDH	ATHRDHr	SHCHD2	0	0
PPPGO	FOMETRi	AKGDH	ATHRDHr	SHCHD2	0	0
CPPPGO2	UPPDC1	SHCHF	FCLT	GLYCL	0	0
CPPPGO2	UPPDC1	SHCHF	FCLT	THFAT	0	0
CPPPGO2	UPPDC1	SHCHF	FCLT	FOMETRi	0	0
CPPPGO2	UPPDC1	SHCHF	FCLT	AKGDH	0	0
CPPPGO2	UPPDC1	SHCHF	FCLT	ATHRDHr	0	0
CPPPGO2	UPPDC1	SHCHF	FCLT	SHCHD2	0	0
CPPPGO2	UPPDC1	SHCHF	GLYCL	THFAT	0	0
CPPPGO2	UPPDC1	SHCHF	GLYCL	FOMETRi	0	0
CPPPGO2	UPPDC1	SHCHF	GLYCL	AKGDH	0	0
CPPPGO2	UPPDC1	SHCHF	GLYCL	ATHRDHr	0	0
CPPPGO2	UPPDC1	SHCHF	GLYCL	SHCHD2	0	0
CPPPGO2	UPPDC1	SHCHF	THFAT	FOMETRi	0	0
CPPPGO2	UPPDC1	SHCHF	THFAT	AKGDH	0	0
CPPPGO2	UPPDC1	SHCHF	THFAT	ATHRDHr	0	0
CPPPGO2	UPPDC1	SHCHF	THFAT	SHCHD2	0	0
CPPPGO2	UPPDC1	SHCHF	FOMETRi	AKGDH	0	0
CPPPGO2	UPPDC1	SHCHF	FOMETRi	ATHRDHr	0	0
CPPPGO2	UPPDC1	SHCHF	FOMETRi	SHCHD2	0	0
CPPPGO2	UPPDC1	SHCHF	AKGDH	ATHRDHr	0	0
CPPPGO2	UPPDC1	SHCHF	AKGDH	SHCHD2	0	0
CPPPGO2	UPPDC1	SHCHF	ATHRDHr	SHCHD2	0	0
CPPPGO2	UPPDC1	FCLT	GLYCL	THFAT	0	0
CPPPGO2	UPPDC1	FCLT	GLYCL	FOMETRi	-2.00779e-09	-5.63278e-14
CPPPGO2	UPPDC1	FCLT	GLYCL	AKGDH	-4.78701e-23	-1.0675e-26
CPPPGO2	UPPDC1	FCLT	GLYCL	ATHRDHr	0	0
CPPPGO2	UPPDC1	FCLT	GLYCL	SHCHD2	0	0
CPPPGO2	UPPDC1	FCLT	THFAT	FOMETRi	0	0
CPPPGO2	UPPDC1	FCLT	THFAT	AKGDH	1.16858e-08	-8.8527e-13
CPPPGO2	UPPDC1	FCLT	THFAT	ATHRDHr	3.4916e-07	3.76543e-11
CPPPGO2	UPPDC1	FCLT	THFAT	SHCHD2	0	0
CPPPGO2	UPPDC1	FCLT	FOMETRi	AKGDH	1.68033e-07	-8.26045e-24
CPPPGO2	UPPDC1	FCLT	FOMETRi	ATHRDHr	-2.68655e-21	-5.99102e-25
CPPPGO2	UPPDC1	FCLT	FOMETRi	SHCHD2	0	0
CPPPGO2	UPPDC1	FCLT	AKGDH	ATHRDHr	1.88185e-11	4.19652e-15
CPPPGO2	UPPDC1	FCLT	AKGDH	SHCHD2	0	0
CPPPGO2	UPPDC1	FCLT	ATHRDHr	SHCHD2	0	0
CPPPGO2	UPPDC1	GLYCL	THFAT	FOMETRi	0	0
CPPPGO2	UPPDC1	GLYCL	THFAT	AKGDH	8.68658e-11	0
CPPPGO2	UPPDC1	GLYCL	THFAT	ATHRDHr	0	-5.43038e-27
CPPPGO2	UPPDC1	GLYCL	THFAT	SHCHD2	0	0
CPPPGO2	UPPDC1	GLYCL	FOMETRi	AKGDH	3.08806e-22	-1.33561e-13
CPPPGO2	UPPDC1	GLYCL	FOMETRi	ATHRDHr	2.54061e-21	2.86345e-25
CPPPGO2	UPPDC1	GLYCL	FOMETRi	SHCHD2	0	0
CPPPGO2	UPPDC1	GLYCL	AKGDH	ATHRDHr	1.18792e-07	1.66844e-13
CPPPGO2	UPPDC1	GLYCL	AKGDH	SHCHD2	0	0
CPPPGO2	UPPDC1	GLYCL	ATHRDHr	SHCHD2	0	0
CPPPGO2	UPPDC1	THFAT	FOMETRi	AKGDH	3.2671e-21	7.28563e-25
CPPPGO2	UPPDC1	THFAT	FOMETRi	ATHRDHr	6.30686e-22	3.36915e-13
CPPPGO2	UPPDC1	THFAT	FOMETRi	SHCHD2	0	0
CPPPGO2	UPPDC1	THFAT	AKGDH	ATHRDHr	4.59084e-24	1.02376e-27
CPPPGO2	UPPDC1	THFAT	AKGDH	SHCHD2	0	0
CPPPGO2	UPPDC1	THFAT	ATHRDHr	SHCHD2	0	0
CPPPGO2	UPPDC1	FOMETRi	AKGDH	ATHRDHr	2.65046e-11	5.91052e-15
CPPPGO2	UPPDC1	FOMETRi	AKGDH	SHCHD2	0	0
CPPPGO2	UPPDC1	FOMETRi	ATHRDHr	SHCHD2	0	0
CPPPGO2	UPPDC1	AKGDH	ATHRDHr	SHCHD2	0	0
CPPPGO2	SHCHF	FCLT	GLYCL	THFAT	0	0
CPPPGO2	SHCHF	FCLT	GLYCL	FOMETRi	0	0
CPPPGO2	SHCHF	FCLT	GLYCL	AKGDH	0	0
CPPPGO2	SHCHF	FCLT	GLYCL	ATHRDHr	0	0
CPPPGO2	SHCHF	FCLT	GLYCL	SHCHD2	0	0
CPPPGO2	SHCHF	FCLT	THFAT	FOMETRi	0	0
CPPPGO2	SHCHF	FCLT	THFAT	AKGDH	0	0
CPPPGO2	SHCHF	FCLT	THFAT	ATHRDHr	0	0
CPPPGO2	SHCHF	FCLT	THFAT	SHCHD2	0	0
CPPPGO2	SHCHF	FCLT	FOMETRi	AKGDH	0	0
CPPPGO2	SHCHF	FCLT	FOMETRi	ATHRDHr	0	0
CPPPGO2	SHCHF	FCLT	FOMETRi	SHCHD2	0	0
CPPPGO2	SHCHF	FCLT	AKGDH	ATHRDHr	0	0
CPPPGO2	SHCHF	FCLT	AKGDH	SHCHD2	0	0
CPPPGO2	SHCHF	FCLT	ATHRDHr	SHCHD2	0	0
CPPPGO2	SHCHF	GLYCL	THFAT	FOMETRi	0	0
CPPPGO2	SHCHF	GLYCL	THFAT	AKGDH	0	0
CPPPGO2	SHCHF	GLYCL	THFAT	ATHRDHr	0	0
CPPPGO2	SHCHF	GLYCL	THFAT	SHCHD2	0	0
CPPPGO2	SHCHF	GLYCL	FOMETRi	AKGDH	0	0
CPPPGO2	SHCHF	GLYCL	FOMETRi	ATHRDHr	0	0
CPPPGO2	SHCHF	GLYCL	FOMETRi	SHCHD2	0	0
CPPPGO2	SHCHF	GLYCL	AKGDH	ATHRDHr	0	0
CPPPGO2	SHCHF	GLYCL	AKGDH	SHCHD2	0	0
CPPPGO2	SHCHF	GLYCL	ATHRDHr	SHCHD2	0	0
CPPPGO2	SHCHF	THFAT	FOMETRi	AKGDH	0	0
CPPPGO2	SHCHF	THFAT	FOMETRi	ATHRDHr	0	0
CPPPGO2	SHCHF	THFAT	FOMETRi	SHCHD2	0	0
CPPPGO2	SHCHF	THFAT	AKGDH	ATHRDHr	0	0
CPPPGO2	SHCHF	THFAT	AKGDH	SHCHD2	0	0
CPPPGO2	SHCHF	THFAT	ATHRDHr	SHCHD2	0	0
CPPPGO2	SHCHF	FOMETRi	AKGDH	ATHRDHr	0	0
CPPPGO2	SHCHF	FOMETRi	AKGDH	SHCHD2	0	0
CPPPGO2	SHCHF	FOMETRi	ATHRDHr	SHCHD2	0	0
CPPPGO2	SHCHF	AKGDH	ATHRDHr	SHCHD2	0	0
CPPPGO2	FCLT	GLYCL	THFAT	FOMETRi	0	0
CPPPGO2	FCLT	GLYCL	THFAT	AKGDH	0	0
CPPPGO2	FCLT	GLYCL	THFAT	ATHRDHr	-1.25554e-22	-3.03694e-26
CPPPGO2	FCLT	GLYCL	THFAT	SHCHD2	0	0
CPPPGO2	FCLT	GLYCL	FOMETRi	AKGDH	0	0
CPPPGO2	FCLT	GLYCL	FOMETRi	ATHRDHr	0	0
CPPPGO2	FCLT	GLYCL	FOMETRi	SHCHD2	0	0
CPPPGO2	FCLT	GLYCL	AKGDH	ATHRDHr	2.91899e-07	-2.50265e-13
CPPPGO2	FCLT	GLYCL	AKGDH	SHCHD2	0	0
CPPPGO2	FCLT	GLYCL	ATHRDHr	SHCHD2	0	0
CPPPGO2	FCLT	THFAT	FOMETRi	AKGDH	1.16858e-08	-8.8527e-13
CPPPGO2	FCLT	THFAT	FOMETRi	ATHRDHr	3.4916e-07	3.76543e-11
CPPPGO2	FCLT	THFAT	FOMETRi	SHCHD2	0	0
CPPPGO2	FCLT	THFAT	AKGDH	ATHRDHr	-1.45424e-08	-3.24296e-12
CPPPGO2	FCLT	THFAT	AKGDH	SHCHD2	0	0
CPPPGO2	FCLT	THFAT	ATHRDHr	SHCHD2	0	0
CPPPGO2	FCLT	FOMETRi	AKGDH	ATHRDHr	-4.61871e-22	-1.02997e-25
CPPPGO2	FCLT	FOMETRi	AKGDH	SHCHD2	0	0
CPPPGO2	FCLT	FOMETRi	ATHRDHr	SHCHD2	0	0
CPPPGO2	FCLT	AKGDH	ATHRDHr	SHCHD2	0	0
CPPPGO2	GLYCL	THFAT	FOMETRi	AKGDH	1.80174	0.000385767
CPPPGO2	GLYCL	THFAT	FOMETRi	ATHRDHr	1.80174	0.000390491
CPPPGO2	GLYCL	THFAT	FOMETRi	SHCHD2	0	0
CPPPGO2	GLYCL	THFAT	AKGDH	ATHRDHr	1.80174	0.000401213
CPPPGO2	GLYCL	THFAT	AKGDH	SHCHD2	0	0
CPPPGO2	GLYCL	THFAT	ATHRDHr	SHCHD2	0	0
CPPPGO2	GLYCL	FOMETRi	AKGDH	ATHRDHr	1.80174	0.000390491
CPPPGO2	GLYCL	FOMETRi	AKGDH	SHCHD2	0	0
CPPPGO2	GLYCL	FOMETRi	ATHRDHr	SHCHD2	0	0
CPPPGO2	GLYCL	AKGDH	ATHRDHr	SHCHD2	0	0
CPPPGO2	THFAT	FOMETRi	AKGDH	ATHRDHr	1.80174	0.000390829
CPPPGO2	THFAT	FOMETRi	AKGDH	SHCHD2	0	0
CPPPGO2	THFAT	FOMETRi	ATHRDHr	SHCHD2	0	0
CPPPGO2	THFAT	AKGDH	ATHRDHr	SHCHD2	0	0
CPPPGO2	FOMETRi	AKGDH	ATHRDHr	SHCHD2	0	0
UPPDC1	SHCHF	FCLT	GLYCL	THFAT	0	0
UPPDC1	SHCHF	FCLT	GLYCL	FOMETRi	0	0
UPPDC1	SHCHF	FCLT	GLYCL	AKGDH	0	0
UPPDC1	SHCHF	FCLT	GLYCL	ATHRDHr	0	0
UPPDC1	SHCHF	FCLT	GLYCL	SHCHD2	0	0
UPPDC1	SHCHF	FCLT	THFAT	FOMETRi	0	0
UPPDC1	SHCHF	FCLT	THFAT	AKGDH	0	0
UPPDC1	SHCHF	FCLT	THFAT	ATHRDHr	0	0
UPPDC1	SHCHF	FCLT	THFAT	SHCHD2	0	0
UPPDC1	SHCHF	FCLT	FOMETRi	AKGDH	0	0
UPPDC1	SHCHF	FCLT	FOMETRi	ATHRDHr	0	0
UPPDC1	SHCHF	FCLT	FOMETRi	SHCHD2	0	0
UPPDC1	SHCHF	FCLT	AKGDH	ATHRDHr	0	0
UPPDC1	SHCHF	FCLT	AKGDH	SHCHD2	0	0
UPPDC1	SHCHF	FCLT	ATHRDHr	SHCHD2	0	0
UPPDC1	SHCHF	GLYCL	THFAT	FOMETRi	0	0
UPPDC1	SHCHF	GLYCL	THFAT	AKGDH	0	0
UPPDC1	SHCHF	GLYCL	THFAT	ATHRDHr	0	0
UPPDC1	SHCHF	GLYCL	THFAT	SHCHD2	0	0
UPPDC1	SHCHF	GLYCL	FOMETRi	AKGDH	0	0
UPPDC1	SHCHF	GLYCL	FOMETRi	ATHRDHr	0	0
UPPDC1	SHCHF	GLYCL	FOMETRi	SHCHD2	0	0
UPPDC1	SHCHF	GLYCL	AKGDH	ATHRDHr	0	0
UPPDC1	SHCHF	GLYCL	AKGDH	SHCHD2	0	0
UPPDC1	SHCHF	GLYCL	ATHRDHr	SHCHD2	0	0
UPPDC1	SHCHF	THFAT	FOMETRi	AKGDH	0	0
UPPDC1	SHCHF	THFAT	FOMETRi	ATHRDHr	0	0
UPPDC1	SHCHF	THFAT	FOMETRi	SHCHD2	0	0
UPPDC1	SHCHF	THFAT	AKGDH	ATHRDHr	0	0
UPPDC1	SHCHF	THFAT	AKGDH	SHCHD2	0	0
UPPDC1	SHCHF	THFAT	ATHRDHr	SHCHD2	0	0
UPPDC1	SHCHF	FOMETRi	AKGDH	ATHRDHr	0	0
UPPDC1	SHCHF	FOMETRi	AKGDH	SHCHD2	0	0
UPPDC1	SHCHF	FOMETRi	ATHRDHr	SHCHD2	0	0
UPPDC1	SHCHF	AKGDH	ATHRDHr	SHCHD2	0	0
UPPDC1	FCLT	GLYCL	THFAT	FOMETRi	0	0
UPPDC1	FCLT	GLYCL	THFAT	AKGDH	0	0
UPPDC1	FCLT	GLYCL	THFAT	ATHRDHr	-1.25554e-22	-3.03694e-26
UPPDC1	FCLT	GLYCL	THFAT	SHCHD2	0	0
UPPDC1	FCLT	GLYCL	FOMETRi	AKGDH	0	0
UPPDC1	FCLT	GLYCL	FOMETRi	ATHRDHr	0	0
UPPDC1	FCLT	GLYCL	FOMETRi	SHCHD2	0	0
UPPDC1	FCLT	GLYCL	AKGDH	ATHRDHr	2.91899e-07	-2.50265e-13
UPPDC1	FCLT	GLYCL	AKGDH	SHCHD2	0	0
UPPDC1	FCLT	GLYCL	ATHRDHr	SHCHD2	0	0
UPPDC1	FCLT	THFAT	FOMETRi	AKGDH	1.16858e-08	-8.8527e-13
UPPDC1	FCLT	THFAT	FOMETRi	ATHRDHr	3.4916e-07	3.76543e-11
UPPDC1	FCLT	THFAT	FOMETRi	SHCHD2	0	0
UPPDC1	FCLT	THFAT	AKGDH	ATHRDHr	-1.45424e-08	-3.24296e-12
UPPDC1	FCLT	THFAT	AKGDH	SHCHD2	0	0
UPPDC1	FCLT	THFAT	ATHRDHr	SHCHD2	0	0
UPPDC1	FCLT	FOMETRi	AKGDH	ATHRDHr	-4.61871e-22	-1.02997e-25
UPPDC1	FCLT	FOMETRi	AKGDH	SHCHD2	0	0
UPPDC1	FCLT	FOMETRi	ATHRDHr	SHCHD2	0	0
UPPDC1	FCLT	AKGDH	ATHRDHr	SHCHD2	0	0
UPPDC1	GLYCL	THFAT	FOMETRi	AKGDH	8.68658e-11	0
UPPDC1	GLYCL	THFAT	FOMETRi	ATHRDHr	0	-5.43038e-27
UPPDC1	GLYCL	THFAT	FOMETRi	SHCHD2	0	0
UPPDC1	GLYCL	THFAT	AKGDH	ATHRDHr	3.48815e-21	-1.15564e-12
UPPDC1	GLYCL	THFAT	AKGDH	SHCHD2	0	0
UPPDC1	GLYCL	THFAT	ATHRDHr	SHCHD2	0	0
UPPDC1	GLYCL	FOMETRi	AKGDH	ATHRDHr	8.15278e-23	1.81807e-26
UPPDC1	GLYCL	FOMETRi	AKGDH	SHCHD2	0	0
UPPDC1	GLYCL	FOMETRi	ATHRDHr	SHCHD2	0	0
UPPDC1	GLYCL	AKGDH	ATHRDHr	SHCHD2	0	0
UPPDC1	THFAT	FOMETRi	AKGDH	ATHRDHr	4.59084e-24	1.02376e-27
UPPDC1	THFAT	FOMETRi	AKGDH	SHCHD2	0	0
UPPDC1	THFAT	FOMETRi	ATHRDHr	SHCHD2	0	0
UPPDC1	THFAT	AKGDH	ATHRDHr	SHCHD2	0	0
UPPDC1	FOMETRi	AKGDH	ATHRDHr	SHCHD2	0	0
SHCHF	FCLT	GLYCL	THFAT	FOMETRi	0	0
SHCHF	FCLT	GLYCL	THFAT	AKGDH	0	0
SHCHF	FCLT	GLYCL	THFAT	ATHRDHr	0	0
SHCHF	FCLT	GLYCL	THFAT	SHCHD2	0	0
SHCHF	FCLT	GLYCL	FOMETRi	AKGDH	0	0
SHCHF	FCLT	GLYCL	FOMETRi	ATHRDHr	0	0
SHCHF	FCLT	GLYCL	FOMETRi	SHCHD2	0	0
SHCHF	FCLT	GLYCL	AKGDH	ATHRDHr	0	0
SHCHF	FCLT	GLYCL	AKGDH	SHCHD2	0	0
SHCHF	FCLT	GLYCL	ATHRDHr	SHCHD2	0	0
SHCHF	FCLT	THFAT	FOMETRi	AKGDH	0	0
SHCHF	FCLT	THFAT	FOMETRi	ATHRDHr	0	0
SHCHF	FCLT	THFAT	FOMETRi	SHCHD2	0	0
SHCHF	FCLT	THFAT	AKGDH	ATHRDHr	0	0
SHCHF	FCLT	THFAT	AKGDH	SHCHD2	0	0
SHCHF	FCLT	THFAT	ATHRDHr	SHCHD2	0	0
SHCHF	FCLT	FOMETRi	AKGDH	ATHRDHr	0	0
SHCHF	FCLT	FOMETRi	AKGDH	SHCHD2	0	0
SHCHF	FCLT	FOMETRi	ATHRDHr	SHCHD2	0	0
SHCHF	FCLT	AKGDH	ATHRDHr	SHCHD2	0	0
SHCHF	GLYCL	THFAT	FOMETRi	AKGDH	0	0
SHCHF	GLYCL	THFAT	FOMETRi	ATHRDHr	0	0
SHCHF	GLYCL	THFAT	FOMETRi	SHCHD2	0	0
SHCHF	GLYCL	THFAT	AKGDH	ATHRDHr	0	0
SHCHF	GLYCL	THFAT	AKGDH	SHCHD2	0	0
SHCHF	GLYCL	THFAT	ATHRDHr	SHCHD2	0	0
SHCHF	GLYCL	FOMETRi	AKGDH	ATHRDHr	0	0
SHCHF	GLYCL	FOMETRi	AKGDH	SHCHD2	0	0
SHCHF	GLYCL	FOMETRi	ATHRDHr	SHCHD2	0	0
SHCHF	GLYCL	AKGDH	ATHRDHr	SHCHD2	0	0
SHCHF	THFAT	FOMETRi	AKGDH	ATHRDHr	0	0
SHCHF	THFAT	FOMETRi	AKGDH	SHCHD2	0	0
SHCHF	THFAT	FOMETRi	ATHRDHr	SHCHD2	0	0
SHCHF	THFAT	AKGDH	ATHRDHr	SHCHD2	0	0
SHCHF	FOMETRi	AKGDH	ATHRDHr	SHCHD2	0	0
FCLT	GLYCL	THFAT	FOMETRi	AKGDH	-3.53182e-22	1.43712e-26
FCLT	GLYCL	THFAT	FOMETRi	ATHRDHr	9.53839e-24	2.12706e-27
FCLT	GLYCL	THFAT	FOMETRi	SHCHD2	0	0
FCLT	GLYCL	THFAT	AKGDH	ATHRDHr	-8.69724e-23	-1.93948e-26
FCLT	GLYCL	THFAT	AKGDH	SHCHD2	0	0
FCLT	GLYCL	THFAT	ATHRDHr	SHCHD2	0	0
FCLT	GLYCL	FOMETRi	AKGDH	ATHRDHr	-1.47475e-22	-3.2887e-26
FCLT	GLYCL	FOMETRi	AKGDH	SHCHD2	0	0
FCLT	GLYCL	FOMETRi	ATHRDHr	SHCHD2	0	0
FCLT	GLYCL	AKGDH	ATHRDHr	SHCHD2	0	0
FCLT	THFAT	FOMETRi	AKGDH	ATHRDHr	3.60512e-08	8.03941e-12
FCLT	THFAT	FOMETRi	AKGDH	SHCHD2	0	0
FCLT	THFAT	FOMETRi	ATHRDHr	SHCHD2	0	0
FCLT	THFAT	AKGDH	ATHRDHr	SHCHD2	0	0
FCLT	FOMETRi	AKGDH	ATHRDHr	SHCHD2	0	0
GLYCL	THFAT	FOMETRi	AKGDH	ATHRDHr	1.80174	0.000401213
GLYCL	THFAT	FOMETRi	AKGDH	SHCHD2	0	0
GLYCL	THFAT	FOMETRi	ATHRDHr	SHCHD2	0	0
GLYCL	THFAT	AKGDH	ATHRDHr	SHCHD2	0	0
GLYCL	FOMETRi	AKGDH	ATHRDHr	SHCHD2	0	0
THFAT	FOMETRi	AKGDH	ATHRDHr	SHCHD2	0	0

## Sheet: Higher Vit B12
rxn1	rxn2	rxn3	rxn4	rxn5	Biomass	Vitamin B12
CPPPGO2	GLYCL	AKGDH	ATHRDHr		1.80174	0.000401784		Number of reactions deleted
CPPPGO	FOMETRi				1.80155	0.000401745		1
GLYCL	FOMETRi	ATHRDHr			1.80174	0.000401474		2
CPPPGO2	GLYCL	FOMETRi	ATHRDHr		1.80174	0.000401474		3
GLYCL	THFAT	AKGDH	ATHRDHr		1.80174	0.000401213		4
GLYCL	THFAT	FOMETRi	AKGDH	ATHRDHr	1.80174	0.000401213		5
CPPPGO2	GLYCL	THFAT	AKGDH	ATHRDHr	1.80174	0.000401213
CPPPGO2					1.80174	0.000400485
THFAT	AKGDH				1.80174	0.000400485
THFAT	FOMETRi	AKGDH			1.80174	0.000400485
CPPPGO	AKGDH	ATHRDHr			1.80155	0.000400434
CPPPGO	THFAT	AKGDH			1.80155	0.000395385
CPPPGO	THFAT	FOMETRi	AKGDH		1.80155	0.000395385
CPPPGO2	AKGDH	ATHRDHr			1.80174	0.000390832
FOMETRi	ATHRDHr				1.80174	0.000390829
CPPPGO2	THFAT	AKGDH	ATHRDHr		1.80174	0.000390829
CPPPGO2	THFAT	FOMETRi	AKGDH	ATHRDHr	1.80174	0.000390829
THFAT	AKGDH	ATHRDHr			1.80174	0.000390821
THFAT	FOMETRi	AKGDH	ATHRDHr		1.80174	0.000390821
CPPPGO	GLYCL	FOMETRi	AKGDH		1.80155	0.000390792
CPPPGO	GLYCL	THFAT	AKGDH	ATHRDHr	1.80155	0.000390792
CPPPGO2	GLYCL	FOMETRi	AKGDH	ATHRDHr	1.80174	0.000390491
CPPPGO2	GLYCL	THFAT	ATHRDHr		1.80174	0.000390491
CPPPGO2	GLYCL	THFAT	FOMETRi	ATHRDHr	1.80174	0.000390491
CPPPGO2	GLYCL	AKGDH			1.80174	0.000390491
CPPPGO	GLYCL	FOMETRi	AKGDH	ATHRDHr	1.80155	0.00039045
CPPPGO	GLYCL	FOMETRi			1.80155	0.00039045
THFAT					1.80174	0.000388284
THFAT	FOMETRi				1.80174	0.000388284
ATHRDHr					1.80174	0.000388278
GLYCL	ATHRDHr				1.80174	0.000386118
CPPPGO2	FOMETRi				1.80174	0.000386118
FOMETRi					1.80174	0.000386118
CPPPGO	FOMETRi	AKGDH			1.80155	0.000386076
GLYCL	AKGDH	ATHRDHr			1.80174	0.000385929
GLYCL					1.80174	0.000385771
CPPPGO2	GLYCL	THFAT	AKGDH		1.80174	0.000385767
CPPPGO2	GLYCL	THFAT	FOMETRi	AKGDH	1.80174	0.000385767
CPPPGO2	GLYCL	THFAT			1.80174	0.000385767
CPPPGO2	GLYCL	THFAT	FOMETRi		1.80174	0.000385767
GLYCL	THFAT	AKGDH			1.80174	0.000385767
GLYCL	THFAT	FOMETRi	AKGDH		1.80174	0.000385767
CPPPGO	THFAT				1.80155	0.000385732
CPPPGO	THFAT	FOMETRi			1.80155	0.000385732
CPPPGO	GLYCL				1.80155	0.000385728
CPPPGO	GLYCL	ATHRDHr			1.80155	0.000385728
CPPPGO2	ATHRDHr				1.80174	0.000384918
FOMETRi	AKGDH				1.80174	0.000384915
CPPPGO2	THFAT	ATHRDHr			1.80174	0.000382639
CPPPGO2	THFAT	FOMETRi	ATHRDHr		1.80174	0.000382639
CPPPGO	GLYCL	AKGDH	ATHRDHr		1.80155	0.000381678
GLYCL	FOMETRi				1.80174	0.000380004
CPPPGO2	GLYCL	FOMETRi	AKGDH		1.80174	0.000379484
CPPPGO	ATHRDHr				1.80155	0.000373169
FOMETRi	AKGDH	ATHRDHr			1.80174	0.000371257
GLYCL	FOMETRi	AKGDH	ATHRDHr		1.80174	0.000371029
CPPPGO	THFAT	AKGDH	ATHRDHr		1.80155	0.000370512
CPPPGO	THFAT	FOMETRi	AKGDH	ATHRDHr	1.80155	0.000370512
CPPPGO2	GLYCL	FOMETRi			1.80174	0.000368563
CPPPGO2	FOMETRi	ATHRDHr			1.80174	0.000361648
CPPPGO	GLYCL	THFAT	ATHRDHr		1.80155	0.000359823
CPPPGO	GLYCL	THFAT	FOMETRi	ATHRDHr	1.80155	0.000359823
CPPPGO	FOMETRi	AKGDH	ATHRDHr		1.80155	0.000359129
CPPPGO	GLYCL	THFAT			1.80155	0.000355082
CPPPGO	GLYCL	THFAT	FOMETRi		1.80155	0.000355082
CPPPGO2	GLYCL	ATHRDHr			1.80174	0.000331135
CPPPGO	GLYCL	FOMETRi	ATHRDHr		1.80155	0.000331102
CPPPGO	THFAT	ATHRDHr			1.80155	0.000252004
CPPPGO	THFAT	FOMETRi	ATHRDHr		1.80155	0.000252004
AKGDH	ATHRDHr				1.80174	0.000251668
CPPPGO	GLYCL	THFAT	AKGDH		1.80155	0.000250512
CPPPGO	GLYCL	THFAT	FOMETRi	AKGDH	1.80155	0.000250512
THFAT	ATHRDHr				1.80174	0.000233913
THFAT	FOMETRi	ATHRDHr			1.80174	0.000233913
CPPPGO2	THFAT				1.80174	0.000216516
CPPPGO2	THFAT	FOMETRi			1.80174	0.000216516
CPPPGO	GLYCL	AKGDH			1.80155	0.000215821
CPPPGO2	GLYCL				1.80174	0.000214711
GLYCL	AKGDH				1.80174	0.000211918
CPPPGO2	THFAT	AKGDH			1.80174	0.000204054
CPPPGO2	THFAT	FOMETRi	AKGDH		1.80174	0.000204054
CPPPGO2	AKGDH				1.80174	0.000202703
GLYCL	THFAT				1.80174	0.000193714
GLYCL	THFAT	FOMETRi			1.80174	0.000193714
CPPPGO	AKGDH				1.80155	0.000184244
AKGDH					1.80174	0.000182211
GLYCL	FOMETRi	AKGDH			1.80174	0.00017131
CPPPGO2	FOMETRi	AKGDH	ATHRDHr		1.80174	0.000164306
CPPPGO2	FOMETRi	AKGDH			1.80174	0.000136063
CPPPGO	FOMETRi	ATHRDHr			1.80155	7.72815e-05
UPPDC1	FOMETRi	AKGDH			8.65647e-07	1.93039e-10
CPPPGO	CPPPGO2	FOMETRi	AKGDH		8.65647e-07	1.93039e-10
CPPPGO	UPPDC1	FOMETRi	AKGDH		8.65647e-07	1.93039e-10
PPPGO	CPPPGO2	FOMETRi	AKGDH		8.65647e-07	1.93039e-10
PPPGO	UPPDC1	FOMETRi	AKGDH		8.65647e-07	1.93039e-10
CPPPGO2	UPPDC1	FOMETRi	AKGDH		8.65647e-07	1.93039e-10
CPPPGO	PPPGO	CPPPGO2	FOMETRi	AKGDH	8.65647e-07	1.93039e-10
CPPPGO	PPPGO	UPPDC1	FOMETRi	AKGDH	8.65647e-07	1.93039e-10
CPPPGO	CPPPGO2	UPPDC1	FOMETRi	AKGDH	8.65647e-07	1.93039e-10
PPPGO	CPPPGO2	UPPDC1	FOMETRi	AKGDH	8.65647e-07	1.93039e-10
UPPDC1	FOMETRi				4.77594e-07	1.06504e-10
CPPPGO	CPPPGO2	FOMETRi			4.77594e-07	1.06504e-10
CPPPGO	UPPDC1	FOMETRi			4.77594e-07	1.06504e-10
PPPGO	CPPPGO2	FOMETRi			4.77594e-07	1.06504e-10
PPPGO	UPPDC1	FOMETRi			4.77594e-07	1.06504e-10
CPPPGO2	UPPDC1	FOMETRi			4.77594e-07	1.06504e-10
CPPPGO	PPPGO	CPPPGO2	FOMETRi		4.77594e-07	1.06504e-10
CPPPGO	PPPGO	UPPDC1	FOMETRi		4.77594e-07	1.06504e-10
CPPPGO	CPPPGO2	UPPDC1	FOMETRi		4.77594e-07	1.06504e-10
PPPGO	CPPPGO2	UPPDC1	FOMETRi		4.77594e-07	1.06504e-10
CPPPGO	PPPGO	CPPPGO2	UPPDC1	FOMETRi	4.77594e-07	1.06504e-10
FCLT					2.77316e-07	6.18416e-11
CPPPGO	FCLT				2.77316e-07	6.18416e-11
PPPGO	FCLT				2.77316e-07	6.18416e-11
CPPPGO	PPPGO	FCLT			2.77316e-07	6.18416e-11
PPPGO	GLYCL	THFAT	ATHRDHr		1.76259e-07	3.93059e-11
CPPPGO	PPPGO	GLYCL	THFAT	ATHRDHr	1.76259e-07	3.93059e-11
PPPGO	GLYCL	THFAT	FOMETRi	ATHRDHr	1.76259e-07	3.93059e-11
CPPPGO2	FCLT	THFAT	ATHRDHr		3.4916e-07	3.76543e-11
UPPDC1	FCLT	THFAT	ATHRDHr		3.4916e-07	3.76543e-11
CPPPGO	CPPPGO2	FCLT	THFAT	ATHRDHr	3.4916e-07	3.76543e-11
CPPPGO	UPPDC1	FCLT	THFAT	ATHRDHr	3.4916e-07	3.76543e-11
PPPGO	CPPPGO2	FCLT	THFAT	ATHRDHr	3.4916e-07	3.76543e-11
PPPGO	UPPDC1	FCLT	THFAT	ATHRDHr	3.4916e-07	3.76543e-11
CPPPGO2	UPPDC1	FCLT	THFAT	ATHRDHr	3.4916e-07	3.76543e-11
CPPPGO2	FCLT	THFAT	FOMETRi	ATHRDHr	3.4916e-07	3.76543e-11
UPPDC1	FCLT	THFAT	FOMETRi	ATHRDHr	3.4916e-07	3.76543e-11
FCLT	GLYCL	FOMETRi	ATHRDHr		3.71333e-23	2.61568e-11
CPPPGO	FCLT	GLYCL	FOMETRi	ATHRDHr	3.71333e-23	2.61568e-11
PPPGO	FCLT	GLYCL	FOMETRi	ATHRDHr	3.71333e-23	2.61568e-11
UPPDC1	THFAT				9.88049e-08	2.20335e-11
CPPPGO	CPPPGO2	THFAT			9.88049e-08	2.20335e-11
CPPPGO	UPPDC1	THFAT			9.88049e-08	2.20335e-11
PPPGO	CPPPGO2	THFAT			9.88049e-08	2.20335e-11
PPPGO	UPPDC1	THFAT			9.88049e-08	2.20335e-11
CPPPGO2	UPPDC1	THFAT			9.88049e-08	2.20335e-11
UPPDC1	THFAT	FOMETRi			9.88049e-08	2.20335e-11
CPPPGO	PPPGO	CPPPGO2	THFAT		9.88049e-08	2.20335e-11
CPPPGO	PPPGO	UPPDC1	THFAT		9.88049e-08	2.20335e-11
CPPPGO	CPPPGO2	UPPDC1	THFAT		9.88049e-08	2.20335e-11
CPPPGO	CPPPGO2	THFAT	FOMETRi		9.88049e-08	2.20335e-11
CPPPGO	UPPDC1	THFAT	FOMETRi		9.88049e-08	2.20335e-11
PPPGO	CPPPGO2	UPPDC1	THFAT		9.88049e-08	2.20335e-11
PPPGO	CPPPGO2	THFAT	FOMETRi		9.88049e-08	2.20335e-11
PPPGO	UPPDC1	THFAT	FOMETRi		9.88049e-08	2.20335e-11
CPPPGO2	UPPDC1	THFAT	FOMETRi		9.88049e-08	2.20335e-11
CPPPGO	PPPGO	CPPPGO2	UPPDC1	THFAT	9.88049e-08	2.20335e-11
CPPPGO	PPPGO	CPPPGO2	THFAT	FOMETRi	9.88049e-08	2.20335e-11
CPPPGO	PPPGO	UPPDC1	THFAT	FOMETRi	9.88049e-08	2.20335e-11
CPPPGO	CPPPGO2	UPPDC1	THFAT	FOMETRi	9.88049e-08	2.20335e-11
PPPGO	CPPPGO2	UPPDC1	THFAT	FOMETRi	9.88049e-08	2.20335e-11
PPPGO	THFAT	ATHRDHr			6.15798e-08	1.37323e-11
CPPPGO	PPPGO	THFAT	ATHRDHr		6.15798e-08	1.37323e-11
PPPGO	THFAT	FOMETRi	ATHRDHr		6.15798e-08	1.37323e-11
CPPPGO	PPPGO	THFAT	FOMETRi	ATHRDHr	6.15798e-08	1.37323e-11
FCLT	THFAT	AKGDH	ATHRDHr		3.60512e-08	8.03941e-12
CPPPGO	FCLT	THFAT	AKGDH	ATHRDHr	3.60512e-08	8.03941e-12
PPPGO	FCLT	THFAT	AKGDH	ATHRDHr	3.60512e-08	8.03941e-12
FCLT	THFAT	FOMETRi	AKGDH	ATHRDHr	3.60512e-08	8.03941e-12
FCLT	AKGDH	ATHRDHr			5.95308e-09	1.32754e-12
CPPPGO	FCLT	AKGDH	ATHRDHr		5.95308e-09	1.32754e-12
PPPGO	FCLT	AKGDH	ATHRDHr		5.95308e-09	1.32754e-12
CPPPGO	PPPGO	FCLT	AKGDH	ATHRDHr	5.95308e-09	1.32754e-12
FCLT	GLYCL				1.61631e-09	3.60437e-13
CPPPGO	FCLT	GLYCL			1.61631e-09	3.60437e-13
PPPGO	FCLT	GLYCL			1.61631e-09	3.60437e-13
CPPPGO	PPPGO	FCLT	GLYCL		1.61631e-09	3.60437e-13
UPPDC1	THFAT	ATHRDHr			6.30686e-22	3.36915e-13
FCLT	THFAT	ATHRDHr			6.88157e-10	3.36915e-13
CPPPGO	CPPPGO2	THFAT	ATHRDHr		6.30686e-22	3.36915e-13
CPPPGO	UPPDC1	THFAT	ATHRDHr		6.30686e-22	3.36915e-13
CPPPGO	FCLT	THFAT	ATHRDHr		6.88157e-10	3.36915e-13
PPPGO	CPPPGO2	THFAT	ATHRDHr		6.30686e-22	3.36915e-13
PPPGO	UPPDC1	THFAT	ATHRDHr		6.30686e-22	3.36915e-13
PPPGO	FCLT	THFAT	ATHRDHr		6.88157e-10	3.36915e-13
CPPPGO2	UPPDC1	THFAT	ATHRDHr		6.30686e-22	3.36915e-13
UPPDC1	THFAT	FOMETRi	ATHRDHr		6.30686e-22	3.36915e-13
FCLT	THFAT	FOMETRi	ATHRDHr		6.88157e-10	3.36915e-13
CPPPGO	PPPGO	CPPPGO2	THFAT	ATHRDHr	6.30686e-22	3.36915e-13
CPPPGO	PPPGO	UPPDC1	THFAT	ATHRDHr	6.30686e-22	3.36915e-13
CPPPGO	PPPGO	FCLT	THFAT	ATHRDHr	6.88157e-10	3.36915e-13
CPPPGO	CPPPGO2	UPPDC1	THFAT	ATHRDHr	6.30686e-22	3.36915e-13
CPPPGO	CPPPGO2	THFAT	FOMETRi	ATHRDHr	6.30686e-22	3.36915e-13
CPPPGO	UPPDC1	THFAT	FOMETRi	ATHRDHr	6.30686e-22	3.36915e-13
CPPPGO	FCLT	THFAT	FOMETRi	ATHRDHr	6.88157e-10	3.36915e-13
PPPGO	CPPPGO2	UPPDC1	THFAT	ATHRDHr	6.30686e-22	3.36915e-13
PPPGO	CPPPGO2	THFAT	FOMETRi	ATHRDHr	6.30686e-22	3.36915e-13
PPPGO	UPPDC1	THFAT	FOMETRi	ATHRDHr	6.30686e-22	3.36915e-13
PPPGO	FCLT	THFAT	FOMETRi	ATHRDHr	6.88157e-10	3.36915e-13
CPPPGO2	UPPDC1	THFAT	FOMETRi	ATHRDHr	6.30686e-22	3.36915e-13
UPPDC1	GLYCL	AKGDH	ATHRDHr		1.18792e-07	1.66844e-13
CPPPGO	CPPPGO2	GLYCL	AKGDH	ATHRDHr	1.18792e-07	1.66844e-13
CPPPGO	UPPDC1	GLYCL	AKGDH	ATHRDHr	1.18792e-07	1.66844e-13
PPPGO	CPPPGO2	GLYCL	AKGDH	ATHRDHr	1.18792e-07	1.66844e-13
PPPGO	UPPDC1	GLYCL	AKGDH	ATHRDHr	1.18792e-07	1.66844e-13
CPPPGO2	UPPDC1	GLYCL	AKGDH	ATHRDHr	1.18792e-07	1.66844e-13
FCLT	GLYCL	ATHRDHr			5.9893e-10	1.33561e-13
CPPPGO	FCLT	GLYCL	ATHRDHr		5.9893e-10	1.33561e-13
PPPGO	FCLT	GLYCL	ATHRDHr		5.9893e-10	1.33561e-13
CPPPGO	PPPGO	FCLT	GLYCL	ATHRDHr	5.9893e-10	1.33561e-13
PPPGO	THFAT	AKGDH			5.2722e-10	1.1757e-13
CPPPGO	PPPGO	THFAT	AKGDH		5.2722e-10	1.1757e-13
PPPGO	THFAT	FOMETRi	AKGDH		5.2722e-10	1.1757e-13
CPPPGO	PPPGO	THFAT	FOMETRi	AKGDH	5.2722e-10	1.1757e-13
UPPDC1	FOMETRi	AKGDH	ATHRDHr		2.65046e-11	5.91052e-15
CPPPGO	CPPPGO2	FOMETRi	AKGDH	ATHRDHr	2.65046e-11	5.91052e-15
CPPPGO	UPPDC1	FOMETRi	AKGDH	ATHRDHr	2.65046e-11	5.91052e-15
PPPGO	CPPPGO2	FOMETRi	AKGDH	ATHRDHr	2.65046e-11	5.91052e-15
PPPGO	UPPDC1	FOMETRi	AKGDH	ATHRDHr	2.65046e-11	5.91052e-15
CPPPGO2	UPPDC1	FOMETRi	AKGDH	ATHRDHr	2.65046e-11	5.91052e-15
CPPPGO2	FCLT	AKGDH	ATHRDHr		1.88185e-11	4.19652e-15
UPPDC1	FCLT	AKGDH	ATHRDHr		1.88185e-11	4.19652e-15
CPPPGO	CPPPGO2	FCLT	AKGDH	ATHRDHr	1.88185e-11	4.19652e-15
CPPPGO	UPPDC1	FCLT	AKGDH	ATHRDHr	1.88185e-11	4.19652e-15
PPPGO	CPPPGO2	FCLT	AKGDH	ATHRDHr	1.88185e-11	4.19652e-15
PPPGO	UPPDC1	FCLT	AKGDH	ATHRDHr	1.88185e-11	4.19652e-15
CPPPGO2	UPPDC1	FCLT	AKGDH	ATHRDHr	1.88185e-11	4.19652e-15
PPPGO	FOMETRi	AKGDH			7.87081e-12	1.75519e-15
CPPPGO	PPPGO	FOMETRi	AKGDH		7.87081e-12	1.75519e-15
UPPDC1	THFAT	AKGDH			3.2671e-21	7.28563e-25
CPPPGO	CPPPGO2	THFAT	AKGDH		3.2671e-21	7.28563e-25
CPPPGO	UPPDC1	THFAT	AKGDH		3.2671e-21	7.28563e-25
PPPGO	CPPPGO2	THFAT	AKGDH		3.2671e-21	7.28563e-25
PPPGO	UPPDC1	THFAT	AKGDH		3.2671e-21	7.28563e-25
CPPPGO2	UPPDC1	THFAT	AKGDH		3.2671e-21	7.28563e-25
UPPDC1	THFAT	FOMETRi	AKGDH		3.2671e-21	7.28563e-25
CPPPGO	PPPGO	CPPPGO2	THFAT	AKGDH	3.2671e-21	7.28563e-25
CPPPGO	PPPGO	UPPDC1	THFAT	AKGDH	3.2671e-21	7.28563e-25
CPPPGO	CPPPGO2	UPPDC1	THFAT	AKGDH	3.2671e-21	7.28563e-25
CPPPGO	CPPPGO2	THFAT	FOMETRi	AKGDH	3.2671e-21	7.28563e-25
CPPPGO	UPPDC1	THFAT	FOMETRi	AKGDH	3.2671e-21	7.28563e-25
PPPGO	CPPPGO2	UPPDC1	THFAT	AKGDH	3.2671e-21	7.28563e-25
PPPGO	CPPPGO2	THFAT	FOMETRi	AKGDH	3.2671e-21	7.28563e-25
PPPGO	UPPDC1	THFAT	FOMETRi	AKGDH	3.2671e-21	7.28563e-25
CPPPGO2	UPPDC1	THFAT	FOMETRi	AKGDH	3.2671e-21	7.28563e-25
PPPGO	GLYCL	THFAT	AKGDH	ATHRDHr	2.26951e-21	5.06101e-25
UPPDC1					1.5565e-21	3.47101e-25
CPPPGO	CPPPGO2				1.5565e-21	3.47101e-25
CPPPGO	UPPDC1				1.5565e-21	3.47101e-25
PPPGO	CPPPGO2				1.5565e-21	3.47101e-25
PPPGO	UPPDC1				1.5565e-21	3.47101e-25
CPPPGO2	UPPDC1				1.5565e-21	3.47101e-25
CPPPGO	PPPGO	CPPPGO2			1.5565e-21	3.47101e-25
CPPPGO	PPPGO	UPPDC1			1.5565e-21	3.47101e-25
CPPPGO	CPPPGO2	UPPDC1			1.5565e-21	3.47101e-25
PPPGO	CPPPGO2	UPPDC1			1.5565e-21	3.47101e-25
CPPPGO	PPPGO	CPPPGO2	UPPDC1		1.5565e-21	3.47101e-25
UPPDC1	GLYCL	FOMETRi	ATHRDHr		2.54061e-21	2.86345e-25
CPPPGO	CPPPGO2	GLYCL	FOMETRi	ATHRDHr	2.54061e-21	2.86345e-25
CPPPGO	UPPDC1	GLYCL	FOMETRi	ATHRDHr	2.54061e-21	2.86345e-25
PPPGO	CPPPGO2	GLYCL	FOMETRi	ATHRDHr	2.54061e-21	2.86345e-25
PPPGO	UPPDC1	GLYCL	FOMETRi	ATHRDHr	2.54061e-21	2.86345e-25
CPPPGO2	UPPDC1	GLYCL	FOMETRi	ATHRDHr	2.54061e-21	2.86345e-25
PPPGO	ATHRDHr				3.92353e-22	2.21745e-25
CPPPGO	PPPGO	ATHRDHr			3.92353e-22	2.21745e-25
PPPGO	GLYCL	FOMETRi			-1.06207e-22	1.35464e-25
CPPPGO	PPPGO	GLYCL	FOMETRi		-1.06207e-22	1.35464e-25
PPPGO	GLYCL	AKGDH	ATHRDHr		0	6.94157e-26
CPPPGO	PPPGO	GLYCL	AKGDH	ATHRDHr	0	6.94157e-26
CPPPGO2	FCLT	ATHRDHr			-1.44079e-14	5.86287e-26
UPPDC1	FCLT	ATHRDHr			-1.44079e-14	5.86287e-26
CPPPGO	CPPPGO2	FCLT	ATHRDHr		-1.44079e-14	5.86287e-26
CPPPGO	UPPDC1	FCLT	ATHRDHr		-1.44079e-14	5.86287e-26
PPPGO	CPPPGO2	FCLT	ATHRDHr		-1.44079e-14	5.86287e-26
PPPGO	UPPDC1	FCLT	ATHRDHr		-1.44079e-14	5.86287e-26
CPPPGO2	UPPDC1	FCLT	ATHRDHr		-1.44079e-14	5.86287e-26
CPPPGO	PPPGO	CPPPGO2	FCLT	ATHRDHr	-1.44079e-14	5.86287e-26
CPPPGO	PPPGO	UPPDC1	FCLT	ATHRDHr	-1.44079e-14	5.86287e-26
CPPPGO	CPPPGO2	UPPDC1	FCLT	ATHRDHr	-1.44079e-14	5.86287e-26
PPPGO	CPPPGO2	UPPDC1	FCLT	ATHRDHr	-1.44079e-14	5.86287e-26
FCLT	GLYCL	AKGDH			2.0564e-22	4.60964e-26
CPPPGO	FCLT	GLYCL	AKGDH		2.0564e-22	4.60964e-26
PPPGO	FCLT	GLYCL	AKGDH		2.0564e-22	4.60964e-26
CPPPGO	PPPGO	FCLT	GLYCL	AKGDH	2.0564e-22	4.60964e-26
PPPGO	GLYCL	FOMETRi	ATHRDHr		0	3.74757e-26
CPPPGO	PPPGO	GLYCL	FOMETRi	ATHRDHr	0	3.74757e-26
PPPGO	AKGDH				0	3.4731e-26
CPPPGO	PPPGO	AKGDH			0	3.4731e-26
FCLT	ATHRDHr				1.34111e-22	2.99067e-26
CPPPGO	FCLT	ATHRDHr			1.34111e-22	2.99067e-26
PPPGO	FCLT	ATHRDHr			1.34111e-22	2.99067e-26
CPPPGO	PPPGO	FCLT	ATHRDHr		1.34111e-22	2.99067e-26
CPPPGO2	FCLT	AKGDH			1.0824e-22	2.41375e-26
UPPDC1	FCLT	AKGDH			1.0824e-22	2.41375e-26
CPPPGO	CPPPGO2	FCLT	AKGDH		1.0824e-22	2.41375e-26
CPPPGO	UPPDC1	FCLT	AKGDH		1.0824e-22	2.41375e-26
PPPGO	CPPPGO2	FCLT	AKGDH		1.0824e-22	2.41375e-26
PPPGO	UPPDC1	FCLT	AKGDH		1.0824e-22	2.41375e-26
CPPPGO2	UPPDC1	FCLT	AKGDH		1.0824e-22	2.41375e-26
CPPPGO	PPPGO	CPPPGO2	FCLT	AKGDH	1.0824e-22	2.41375e-26
CPPPGO	PPPGO	UPPDC1	FCLT	AKGDH	1.0824e-22	2.41375e-26
CPPPGO	CPPPGO2	UPPDC1	FCLT	AKGDH	1.0824e-22	2.41375e-26
PPPGO	CPPPGO2	UPPDC1	FCLT	AKGDH	1.0824e-22	2.41375e-26
UPPDC1	GLYCL	FOMETRi	AKGDH	ATHRDHr	8.15278e-23	1.81807e-26
FCLT	GLYCL	THFAT	AKGDH		-3.53182e-22	1.43712e-26
CPPPGO	FCLT	GLYCL	THFAT	AKGDH	-3.53182e-22	1.43712e-26
PPPGO	FCLT	GLYCL	THFAT	AKGDH	-3.53182e-22	1.43712e-26
FCLT	GLYCL	THFAT	FOMETRi	AKGDH	-3.53182e-22	1.43712e-26
PPPGO	GLYCL	THFAT	AKGDH		1.09153e-22	1.22566e-26
CPPPGO	PPPGO	GLYCL	THFAT	AKGDH	1.09153e-22	1.22566e-26
PPPGO	GLYCL	THFAT	FOMETRi	AKGDH	1.09153e-22	1.22566e-26
UPPDC1	GLYCL	ATHRDHr			3.34399e-23	7.4571e-27
CPPPGO	CPPPGO2	GLYCL	ATHRDHr		3.34399e-23	7.4571e-27
CPPPGO	UPPDC1	GLYCL	ATHRDHr		3.34399e-23	7.4571e-27
PPPGO	CPPPGO2	GLYCL	ATHRDHr		3.34399e-23	7.4571e-27
PPPGO	UPPDC1	GLYCL	ATHRDHr		3.34399e-23	7.4571e-27
CPPPGO2	UPPDC1	GLYCL	ATHRDHr		3.34399e-23	7.4571e-27
CPPPGO	PPPGO	CPPPGO2	GLYCL	ATHRDHr	3.34399e-23	7.4571e-27
CPPPGO	PPPGO	UPPDC1	GLYCL	ATHRDHr	3.34399e-23	7.4571e-27
CPPPGO	CPPPGO2	UPPDC1	GLYCL	ATHRDHr	3.34399e-23	7.4571e-27
PPPGO	CPPPGO2	UPPDC1	GLYCL	ATHRDHr	3.34399e-23	7.4571e-27
PPPGO	FOMETRi	AKGDH	ATHRDHr		6.38392e-22	3.49849e-27
CPPPGO	PPPGO	FOMETRi	AKGDH	ATHRDHr	6.38392e-22	3.49849e-27
FCLT	GLYCL	THFAT	ATHRDHr		9.53839e-24	2.12706e-27
CPPPGO	FCLT	GLYCL	THFAT	ATHRDHr	9.53839e-24	2.12706e-27
PPPGO	FCLT	GLYCL	THFAT	ATHRDHr	9.53839e-24	2.12706e-27
FCLT	GLYCL	THFAT	FOMETRi	ATHRDHr	9.53839e-24	2.12706e-27
UPPDC1	THFAT	AKGDH	ATHRDHr		4.59084e-24	1.02376e-27
CPPPGO	CPPPGO2	THFAT	AKGDH	ATHRDHr	4.59084e-24	1.02376e-27
CPPPGO	UPPDC1	THFAT	AKGDH	ATHRDHr	4.59084e-24	1.02376e-27
PPPGO	CPPPGO2	THFAT	AKGDH	ATHRDHr	4.59084e-24	1.02376e-27
PPPGO	UPPDC1	THFAT	AKGDH	ATHRDHr	4.59084e-24	1.02376e-27
CPPPGO2	UPPDC1	THFAT	AKGDH	ATHRDHr	4.59084e-24	1.02376e-27
UPPDC1	THFAT	FOMETRi	AKGDH	ATHRDHr	4.59084e-24	1.02376e-27
PPPGO					0	0
SHCHF					0	0
SHCHD2					0	0
CPPPGO	PPPGO				0	0
CPPPGO	SHCHF				0	0
CPPPGO	SHCHD2				0	0
PPPGO	SHCHF				0	0
PPPGO	GLYCL				0	0
PPPGO	THFAT				2.91722e-07	0
PPPGO	FOMETRi				0	0
PPPGO	SHCHD2				0	0
CPPPGO2	SHCHF				0	0
CPPPGO2	SHCHD2				0	0
UPPDC1	SHCHF				0	0
UPPDC1	GLYCL				2.94522e-23	0
UPPDC1	SHCHD2				0	0
SHCHF	FCLT				0	0
SHCHF	GLYCL				0	0
SHCHF	THFAT				0	0
SHCHF	FOMETRi				0	0
SHCHF	AKGDH				0	0
SHCHF	ATHRDHr				0	0
SHCHF	SHCHD2				0	0
FCLT	THFAT				0	0
FCLT	FOMETRi				0	0
FCLT	AKGDH				0	0
FCLT	SHCHD2				0	0
GLYCL	SHCHD2				0	0
THFAT	SHCHD2				0	0
FOMETRi	SHCHD2				0	0
AKGDH	SHCHD2				0	0
ATHRDHr	SHCHD2				0	0
CPPPGO	PPPGO	SHCHF			0	0
CPPPGO	PPPGO	GLYCL			0	0
CPPPGO	PPPGO	THFAT			2.91722e-07	0
CPPPGO	PPPGO	FOMETRi			0	0
CPPPGO	PPPGO	SHCHD2			0	0
CPPPGO	CPPPGO2	SHCHF			0	0
CPPPGO	CPPPGO2	GLYCL			2.94522e-23	0
CPPPGO	CPPPGO2	SHCHD2			0	0
CPPPGO	UPPDC1	SHCHF			0	0
CPPPGO	UPPDC1	GLYCL			2.94522e-23	0
CPPPGO	UPPDC1	SHCHD2			0	0
CPPPGO	SHCHF	FCLT			0	0
CPPPGO	SHCHF	GLYCL			0	0
CPPPGO	SHCHF	THFAT			0	0
CPPPGO	SHCHF	FOMETRi			0	0
CPPPGO	SHCHF	AKGDH			0	0
CPPPGO	SHCHF	ATHRDHr			0	0
CPPPGO	SHCHF	SHCHD2			0	0
CPPPGO	FCLT	THFAT			0	0
CPPPGO	FCLT	FOMETRi			0	0
CPPPGO	FCLT	AKGDH			0	0
CPPPGO	FCLT	SHCHD2			0	0
CPPPGO	GLYCL	SHCHD2			0	0
CPPPGO	THFAT	SHCHD2			0	0
CPPPGO	FOMETRi	SHCHD2			0	0
CPPPGO	AKGDH	SHCHD2			0	0
CPPPGO	ATHRDHr	SHCHD2			0	0
PPPGO	CPPPGO2	SHCHF			0	0
PPPGO	CPPPGO2	GLYCL			2.94522e-23	0
PPPGO	CPPPGO2	SHCHD2			0	0
PPPGO	UPPDC1	SHCHF			0	0
PPPGO	UPPDC1	GLYCL			2.94522e-23	0
PPPGO	UPPDC1	SHCHD2			0	0
PPPGO	SHCHF	FCLT			0	0
PPPGO	SHCHF	GLYCL			0	0
PPPGO	SHCHF	THFAT			0	0
PPPGO	SHCHF	FOMETRi			0	0
PPPGO	SHCHF	AKGDH			0	0
PPPGO	SHCHF	ATHRDHr			0	0
PPPGO	SHCHF	SHCHD2			0	0
PPPGO	FCLT	THFAT			0	0
PPPGO	FCLT	FOMETRi			0	0
PPPGO	FCLT	AKGDH			0	0
PPPGO	FCLT	SHCHD2			0	0
PPPGO	GLYCL	THFAT			0	0
PPPGO	GLYCL	ATHRDHr			0	0
PPPGO	GLYCL	SHCHD2			0	0
PPPGO	THFAT	FOMETRi			2.91722e-07	0
PPPGO	THFAT	SHCHD2			0	0
PPPGO	FOMETRi	SHCHD2			0	0
PPPGO	AKGDH	SHCHD2			0	0
PPPGO	ATHRDHr	SHCHD2			0	0
CPPPGO2	UPPDC1	SHCHF			0	0
CPPPGO2	UPPDC1	GLYCL			2.94522e-23	0
CPPPGO2	UPPDC1	SHCHD2			0	0
CPPPGO2	SHCHF	FCLT			0	0
CPPPGO2	SHCHF	GLYCL			0	0
CPPPGO2	SHCHF	THFAT			0	0
CPPPGO2	SHCHF	FOMETRi			0	0
CPPPGO2	SHCHF	AKGDH			0	0
CPPPGO2	SHCHF	ATHRDHr			0	0
CPPPGO2	SHCHF	SHCHD2			0	0
CPPPGO2	FCLT	GLYCL			0	0
CPPPGO2	FCLT	THFAT			0	0
CPPPGO2	FCLT	SHCHD2			0	0
CPPPGO2	GLYCL	SHCHD2			0	0
CPPPGO2	THFAT	SHCHD2			0	0
CPPPGO2	FOMETRi	SHCHD2			0	0
CPPPGO2	AKGDH	SHCHD2			0	0
CPPPGO2	ATHRDHr	SHCHD2			0	0
UPPDC1	SHCHF	FCLT			0	0
UPPDC1	SHCHF	GLYCL			0	0
UPPDC1	SHCHF	THFAT			0	0
UPPDC1	SHCHF	FOMETRi			0	0
UPPDC1	SHCHF	AKGDH			0	0
UPPDC1	SHCHF	ATHRDHr			0	0
UPPDC1	SHCHF	SHCHD2			0	0
UPPDC1	FCLT	GLYCL			0	0
UPPDC1	FCLT	THFAT			0	0
UPPDC1	FCLT	SHCHD2			0	0
UPPDC1	GLYCL	THFAT			0	0
UPPDC1	GLYCL	FOMETRi			0	0
UPPDC1	GLYCL	SHCHD2			0	0
UPPDC1	THFAT	SHCHD2			0	0
UPPDC1	FOMETRi	SHCHD2			0	0
UPPDC1	AKGDH	SHCHD2			0	0
UPPDC1	ATHRDHr	SHCHD2			0	0
SHCHF	FCLT	GLYCL			0	0
SHCHF	FCLT	THFAT			0	0
SHCHF	FCLT	FOMETRi			0	0
SHCHF	FCLT	AKGDH			0	0
SHCHF	FCLT	ATHRDHr			0	0
SHCHF	FCLT	SHCHD2			0	0
SHCHF	GLYCL	THFAT			0	0
SHCHF	GLYCL	FOMETRi			0	0
SHCHF	GLYCL	AKGDH			0	0
SHCHF	GLYCL	ATHRDHr			0	0
SHCHF	GLYCL	SHCHD2			0	0
SHCHF	THFAT	FOMETRi			0	0
SHCHF	THFAT	AKGDH			0	0
SHCHF	THFAT	ATHRDHr			0	0
SHCHF	THFAT	SHCHD2			0	0
SHCHF	FOMETRi	AKGDH			0	0
SHCHF	FOMETRi	ATHRDHr			0	0
SHCHF	FOMETRi	SHCHD2			0	0
SHCHF	AKGDH	ATHRDHr			0	0
SHCHF	AKGDH	SHCHD2			0	0
SHCHF	ATHRDHr	SHCHD2			0	0
FCLT	GLYCL	FOMETRi			0	0
FCLT	GLYCL	SHCHD2			0	0
FCLT	THFAT	FOMETRi			0	0
FCLT	THFAT	SHCHD2			0	0
FCLT	FOMETRi	SHCHD2			0	0
FCLT	AKGDH	SHCHD2			0	0
FCLT	ATHRDHr	SHCHD2			0	0
GLYCL	THFAT	SHCHD2			0	0
GLYCL	FOMETRi	SHCHD2			0	0
GLYCL	AKGDH	SHCHD2			0	0
GLYCL	ATHRDHr	SHCHD2			0	0
THFAT	FOMETRi	SHCHD2			0	0
THFAT	AKGDH	SHCHD2			0	0
THFAT	ATHRDHr	SHCHD2			0	0
FOMETRi	AKGDH	SHCHD2			0	0
FOMETRi	ATHRDHr	SHCHD2			0	0
AKGDH	ATHRDHr	SHCHD2			0	0
CPPPGO	PPPGO	CPPPGO2	SHCHF		0	0
CPPPGO	PPPGO	CPPPGO2	GLYCL		2.94522e-23	0
CPPPGO	PPPGO	CPPPGO2	SHCHD2		0	0
CPPPGO	PPPGO	UPPDC1	SHCHF		0	0
CPPPGO	PPPGO	UPPDC1	GLYCL		2.94522e-23	0
CPPPGO	PPPGO	UPPDC1	SHCHD2		0	0
CPPPGO	PPPGO	SHCHF	FCLT		0	0
CPPPGO	PPPGO	SHCHF	GLYCL		0	0
CPPPGO	PPPGO	SHCHF	THFAT		0	0
CPPPGO	PPPGO	SHCHF	FOMETRi		0	0
CPPPGO	PPPGO	SHCHF	AKGDH		0	0
CPPPGO	PPPGO	SHCHF	ATHRDHr		0	0
CPPPGO	PPPGO	SHCHF	SHCHD2		0	0
CPPPGO	PPPGO	FCLT	THFAT		0	0
CPPPGO	PPPGO	FCLT	FOMETRi		0	0
CPPPGO	PPPGO	FCLT	AKGDH		0	0
CPPPGO	PPPGO	FCLT	SHCHD2		0	0
CPPPGO	PPPGO	GLYCL	THFAT		0	0
CPPPGO	PPPGO	GLYCL	ATHRDHr		0	0
CPPPGO	PPPGO	GLYCL	SHCHD2		0	0
CPPPGO	PPPGO	THFAT	FOMETRi		2.91722e-07	0
CPPPGO	PPPGO	THFAT	SHCHD2		0	0
CPPPGO	PPPGO	FOMETRi	SHCHD2		0	0
CPPPGO	PPPGO	AKGDH	SHCHD2		0	0
CPPPGO	PPPGO	ATHRDHr	SHCHD2		0	0
CPPPGO	CPPPGO2	UPPDC1	SHCHF		0	0
CPPPGO	CPPPGO2	UPPDC1	GLYCL		2.94522e-23	0
CPPPGO	CPPPGO2	UPPDC1	SHCHD2		0	0
CPPPGO	CPPPGO2	SHCHF	FCLT		0	0
CPPPGO	CPPPGO2	SHCHF	GLYCL		0	0
CPPPGO	CPPPGO2	SHCHF	THFAT		0	0
CPPPGO	CPPPGO2	SHCHF	FOMETRi		0	0
CPPPGO	CPPPGO2	SHCHF	AKGDH		0	0
CPPPGO	CPPPGO2	SHCHF	ATHRDHr		0	0
CPPPGO	CPPPGO2	SHCHF	SHCHD2		0	0
CPPPGO	CPPPGO2	FCLT	GLYCL		0	0
CPPPGO	CPPPGO2	FCLT	THFAT		0	0
CPPPGO	CPPPGO2	FCLT	SHCHD2		0	0
CPPPGO	CPPPGO2	GLYCL	THFAT		0	0
CPPPGO	CPPPGO2	GLYCL	FOMETRi		0	0
CPPPGO	CPPPGO2	GLYCL	SHCHD2		0	0
CPPPGO	CPPPGO2	THFAT	SHCHD2		0	0
CPPPGO	CPPPGO2	FOMETRi	SHCHD2		0	0
CPPPGO	CPPPGO2	AKGDH	SHCHD2		0	0
CPPPGO	CPPPGO2	ATHRDHr	SHCHD2		0	0
CPPPGO	UPPDC1	SHCHF	FCLT		0	0
CPPPGO	UPPDC1	SHCHF	GLYCL		0	0
CPPPGO	UPPDC1	SHCHF	THFAT		0	0
CPPPGO	UPPDC1	SHCHF	FOMETRi		0	0
CPPPGO	UPPDC1	SHCHF	AKGDH		0	0
CPPPGO	UPPDC1	SHCHF	ATHRDHr		0	0
CPPPGO	UPPDC1	SHCHF	SHCHD2		0	0
CPPPGO	UPPDC1	FCLT	GLYCL		0	0
CPPPGO	UPPDC1	FCLT	THFAT		0	0
CPPPGO	UPPDC1	FCLT	SHCHD2		0	0
CPPPGO	UPPDC1	GLYCL	THFAT		0	0
CPPPGO	UPPDC1	GLYCL	FOMETRi		0	0
CPPPGO	UPPDC1	GLYCL	SHCHD2		0	0
CPPPGO	UPPDC1	THFAT	SHCHD2		0	0
CPPPGO	UPPDC1	FOMETRi	SHCHD2		0	0
CPPPGO	UPPDC1	AKGDH	SHCHD2		0	0
CPPPGO	UPPDC1	ATHRDHr	SHCHD2		0	0
CPPPGO	SHCHF	FCLT	GLYCL		0	0
CPPPGO	SHCHF	FCLT	THFAT		0	0
CPPPGO	SHCHF	FCLT	FOMETRi		0	0
CPPPGO	SHCHF	FCLT	AKGDH		0	0
CPPPGO	SHCHF	FCLT	ATHRDHr		0	0
CPPPGO	SHCHF	FCLT	SHCHD2		0	0
CPPPGO	SHCHF	GLYCL	THFAT		0	0
CPPPGO	SHCHF	GLYCL	FOMETRi		0	0
CPPPGO	SHCHF	GLYCL	AKGDH		0	0
CPPPGO	SHCHF	GLYCL	ATHRDHr		0	0
CPPPGO	SHCHF	GLYCL	SHCHD2		0	0
CPPPGO	SHCHF	THFAT	FOMETRi		0	0
CPPPGO	SHCHF	THFAT	AKGDH		0	0
CPPPGO	SHCHF	THFAT	ATHRDHr		0	0
CPPPGO	SHCHF	THFAT	SHCHD2		0	0
CPPPGO	SHCHF	FOMETRi	AKGDH		0	0
CPPPGO	SHCHF	FOMETRi	ATHRDHr		0	0
CPPPGO	SHCHF	FOMETRi	SHCHD2		0	0
CPPPGO	SHCHF	AKGDH	ATHRDHr		0	0
CPPPGO	SHCHF	AKGDH	SHCHD2		0	0
CPPPGO	SHCHF	ATHRDHr	SHCHD2		0	0
CPPPGO	FCLT	GLYCL	FOMETRi		0	0
CPPPGO	FCLT	GLYCL	SHCHD2		0	0
CPPPGO	FCLT	THFAT	FOMETRi		0	0
CPPPGO	FCLT	THFAT	SHCHD2		0	0
CPPPGO	FCLT	FOMETRi	SHCHD2		0	0
CPPPGO	FCLT	AKGDH	SHCHD2		0	0
CPPPGO	FCLT	ATHRDHr	SHCHD2		0	0
CPPPGO	GLYCL	THFAT	SHCHD2		0	0
CPPPGO	GLYCL	FOMETRi	SHCHD2		0	0
CPPPGO	GLYCL	AKGDH	SHCHD2		0	0
CPPPGO	GLYCL	ATHRDHr	SHCHD2		0	0
CPPPGO	THFAT	FOMETRi	SHCHD2		0	0
CPPPGO	THFAT	AKGDH	SHCHD2		0	0
CPPPGO	THFAT	ATHRDHr	SHCHD2		0	0
CPPPGO	FOMETRi	AKGDH	SHCHD2		0	0
CPPPGO	FOMETRi	ATHRDHr	SHCHD2		0	0
CPPPGO	AKGDH	ATHRDHr	SHCHD2		0	0
PPPGO	CPPPGO2	UPPDC1	SHCHF		0	0
PPPGO	CPPPGO2	UPPDC1	GLYCL		2.94522e-23	0
PPPGO	CPPPGO2	UPPDC1	SHCHD2		0	0
PPPGO	CPPPGO2	SHCHF	FCLT		0	0
PPPGO	CPPPGO2	SHCHF	GLYCL		0	0
PPPGO	CPPPGO2	SHCHF	THFAT		0	0
PPPGO	CPPPGO2	SHCHF	FOMETRi		0	0
PPPGO	CPPPGO2	SHCHF	AKGDH		0	0
PPPGO	CPPPGO2	SHCHF	ATHRDHr		0	0
PPPGO	CPPPGO2	SHCHF	SHCHD2		0	0
PPPGO	CPPPGO2	FCLT	GLYCL		0	0
PPPGO	CPPPGO2	FCLT	THFAT		0	0
PPPGO	CPPPGO2	FCLT	SHCHD2		0	0
PPPGO	CPPPGO2	GLYCL	THFAT		0	0
PPPGO	CPPPGO2	GLYCL	FOMETRi		0	0
PPPGO	CPPPGO2	GLYCL	SHCHD2		0	0
PPPGO	CPPPGO2	THFAT	SHCHD2		0	0
PPPGO	CPPPGO2	FOMETRi	SHCHD2		0	0
PPPGO	CPPPGO2	AKGDH	SHCHD2		0	0
PPPGO	CPPPGO2	ATHRDHr	SHCHD2		0	0
PPPGO	UPPDC1	SHCHF	FCLT		0	0
PPPGO	UPPDC1	SHCHF	GLYCL		0	0
PPPGO	UPPDC1	SHCHF	THFAT		0	0
PPPGO	UPPDC1	SHCHF	FOMETRi		0	0
PPPGO	UPPDC1	SHCHF	AKGDH		0	0
PPPGO	UPPDC1	SHCHF	ATHRDHr		0	0
PPPGO	UPPDC1	SHCHF	SHCHD2		0	0
PPPGO	UPPDC1	FCLT	GLYCL		0	0
PPPGO	UPPDC1	FCLT	THFAT		0	0
PPPGO	UPPDC1	FCLT	SHCHD2		0	0
PPPGO	UPPDC1	GLYCL	THFAT		0	0
PPPGO	UPPDC1	GLYCL	FOMETRi		0	0
PPPGO	UPPDC1	GLYCL	SHCHD2		0	0
PPPGO	UPPDC1	THFAT	SHCHD2		0	0
PPPGO	UPPDC1	FOMETRi	SHCHD2		0	0
PPPGO	UPPDC1	AKGDH	SHCHD2		0	0
PPPGO	UPPDC1	ATHRDHr	SHCHD2		0	0
PPPGO	SHCHF	FCLT	GLYCL		0	0
PPPGO	SHCHF	FCLT	THFAT		0	0
PPPGO	SHCHF	FCLT	FOMETRi		0	0
PPPGO	SHCHF	FCLT	AKGDH		0	0
PPPGO	SHCHF	FCLT	ATHRDHr		0	0
PPPGO	SHCHF	FCLT	SHCHD2		0	0
PPPGO	SHCHF	GLYCL	THFAT		0	0
PPPGO	SHCHF	GLYCL	FOMETRi		0	0
PPPGO	SHCHF	GLYCL	AKGDH		0	0
PPPGO	SHCHF	GLYCL	ATHRDHr		0	0
PPPGO	SHCHF	GLYCL	SHCHD2		0	0
PPPGO	SHCHF	THFAT	FOMETRi		0	0
PPPGO	SHCHF	THFAT	AKGDH		0	0
PPPGO	SHCHF	THFAT	ATHRDHr		0	0
PPPGO	SHCHF	THFAT	SHCHD2		0	0
PPPGO	SHCHF	FOMETRi	AKGDH		0	0
PPPGO	SHCHF	FOMETRi	ATHRDHr		0	0
PPPGO	SHCHF	FOMETRi	SHCHD2		0	0
PPPGO	SHCHF	AKGDH	ATHRDHr		0	0
PPPGO	SHCHF	AKGDH	SHCHD2		0	0
PPPGO	SHCHF	ATHRDHr	SHCHD2		0	0
PPPGO	FCLT	GLYCL	FOMETRi		0	0
PPPGO	FCLT	GLYCL	SHCHD2		0	0
PPPGO	FCLT	THFAT	FOMETRi		0	0
PPPGO	FCLT	THFAT	SHCHD2		0	0
PPPGO	FCLT	FOMETRi	SHCHD2		0	0
PPPGO	FCLT	AKGDH	SHCHD2		0	0
PPPGO	FCLT	ATHRDHr	SHCHD2		0	0
PPPGO	GLYCL	THFAT	FOMETRi		0	0
PPPGO	GLYCL	THFAT	SHCHD2		0	0
PPPGO	GLYCL	FOMETRi	AKGDH		0	0
PPPGO	GLYCL	FOMETRi	SHCHD2		0	0
PPPGO	GLYCL	AKGDH	SHCHD2		0	0
PPPGO	GLYCL	ATHRDHr	SHCHD2		0	0
PPPGO	THFAT	FOMETRi	SHCHD2		0	0
PPPGO	THFAT	AKGDH	SHCHD2		0	0
PPPGO	THFAT	ATHRDHr	SHCHD2		0	0
PPPGO	FOMETRi	AKGDH	SHCHD2		0	0
PPPGO	FOMETRi	ATHRDHr	SHCHD2		0	0
PPPGO	AKGDH	ATHRDHr	SHCHD2		0	0
CPPPGO2	UPPDC1	SHCHF	FCLT		0	0
CPPPGO2	UPPDC1	SHCHF	GLYCL		0	0
CPPPGO2	UPPDC1	SHCHF	THFAT		0	0
CPPPGO2	UPPDC1	SHCHF	FOMETRi		0	0
CPPPGO2	UPPDC1	SHCHF	AKGDH		0	0
CPPPGO2	UPPDC1	SHCHF	ATHRDHr		0	0
CPPPGO2	UPPDC1	SHCHF	SHCHD2		0	0
CPPPGO2	UPPDC1	FCLT	GLYCL		0	0
CPPPGO2	UPPDC1	FCLT	THFAT		0	0
CPPPGO2	UPPDC1	FCLT	SHCHD2		0	0
CPPPGO2	UPPDC1	GLYCL	THFAT		0	0
CPPPGO2	UPPDC1	GLYCL	FOMETRi		0	0
CPPPGO2	UPPDC1	GLYCL	SHCHD2		0	0
CPPPGO2	UPPDC1	THFAT	SHCHD2		0	0
CPPPGO2	UPPDC1	FOMETRi	SHCHD2		0	0
CPPPGO2	UPPDC1	AKGDH	SHCHD2		0	0
CPPPGO2	UPPDC1	ATHRDHr	SHCHD2		0	0
CPPPGO2	SHCHF	FCLT	GLYCL		0	0
CPPPGO2	SHCHF	FCLT	THFAT		0	0
CPPPGO2	SHCHF	FCLT	FOMETRi		0	0
CPPPGO2	SHCHF	FCLT	AKGDH		0	0
CPPPGO2	SHCHF	FCLT	ATHRDHr		0	0
CPPPGO2	SHCHF	FCLT	SHCHD2		0	0
CPPPGO2	SHCHF	GLYCL	THFAT		0	0
CPPPGO2	SHCHF	GLYCL	FOMETRi		0	0
CPPPGO2	SHCHF	GLYCL	AKGDH		0	0
CPPPGO2	SHCHF	GLYCL	ATHRDHr		0	0
CPPPGO2	SHCHF	GLYCL	SHCHD2		0	0
CPPPGO2	SHCHF	THFAT	FOMETRi		0	0
CPPPGO2	SHCHF	THFAT	AKGDH		0	0
CPPPGO2	SHCHF	THFAT	ATHRDHr		0	0
CPPPGO2	SHCHF	THFAT	SHCHD2		0	0
CPPPGO2	SHCHF	FOMETRi	AKGDH		0	0
CPPPGO2	SHCHF	FOMETRi	ATHRDHr		0	0
CPPPGO2	SHCHF	FOMETRi	SHCHD2		0	0
CPPPGO2	SHCHF	AKGDH	ATHRDHr		0	0
CPPPGO2	SHCHF	AKGDH	SHCHD2		0	0
CPPPGO2	SHCHF	ATHRDHr	SHCHD2		0	0
CPPPGO2	FCLT	GLYCL	THFAT		0	0
CPPPGO2	FCLT	GLYCL	ATHRDHr		0	0
CPPPGO2	FCLT	GLYCL	SHCHD2		0	0
CPPPGO2	FCLT	THFAT	FOMETRi		0	0
CPPPGO2	FCLT	THFAT	SHCHD2		0	0
CPPPGO2	FCLT	FOMETRi	SHCHD2		0	0
CPPPGO2	FCLT	AKGDH	SHCHD2		0	0
CPPPGO2	FCLT	ATHRDHr	SHCHD2		0	0
CPPPGO2	GLYCL	THFAT	SHCHD2		0	0
CPPPGO2	GLYCL	FOMETRi	SHCHD2		0	0
CPPPGO2	GLYCL	AKGDH	SHCHD2		0	0
CPPPGO2	GLYCL	ATHRDHr	SHCHD2		0	0
CPPPGO2	THFAT	FOMETRi	SHCHD2		0	0
CPPPGO2	THFAT	AKGDH	SHCHD2		0	0
CPPPGO2	THFAT	ATHRDHr	SHCHD2		0	0
CPPPGO2	FOMETRi	AKGDH	SHCHD2		0	0
CPPPGO2	FOMETRi	ATHRDHr	SHCHD2		0	0
CPPPGO2	AKGDH	ATHRDHr	SHCHD2		0	0
UPPDC1	SHCHF	FCLT	GLYCL		0	0
UPPDC1	SHCHF	FCLT	THFAT		0	0
UPPDC1	SHCHF	FCLT	FOMETRi		0	0
UPPDC1	SHCHF	FCLT	AKGDH		0	0
UPPDC1	SHCHF	FCLT	ATHRDHr		0	0
UPPDC1	SHCHF	FCLT	SHCHD2		0	0
UPPDC1	SHCHF	GLYCL	THFAT		0	0
UPPDC1	SHCHF	GLYCL	FOMETRi		0	0
UPPDC1	SHCHF	GLYCL	AKGDH		0	0
UPPDC1	SHCHF	GLYCL	ATHRDHr		0	0
UPPDC1	SHCHF	GLYCL	SHCHD2		0	0
UPPDC1	SHCHF	THFAT	FOMETRi		0	0
UPPDC1	SHCHF	THFAT	AKGDH		0	0
UPPDC1	SHCHF	THFAT	ATHRDHr		0	0
UPPDC1	SHCHF	THFAT	SHCHD2		0	0
UPPDC1	SHCHF	FOMETRi	AKGDH		0	0
UPPDC1	SHCHF	FOMETRi	ATHRDHr		0	0
UPPDC1	SHCHF	FOMETRi	SHCHD2		0	0
UPPDC1	SHCHF	AKGDH	ATHRDHr		0	0
UPPDC1	SHCHF	AKGDH	SHCHD2		0	0
UPPDC1	SHCHF	ATHRDHr	SHCHD2		0	0
UPPDC1	FCLT	GLYCL	THFAT		0	0
UPPDC1	FCLT	GLYCL	ATHRDHr		0	0
UPPDC1	FCLT	GLYCL	SHCHD2		0	0
UPPDC1	FCLT	THFAT	FOMETRi		0	0
UPPDC1	FCLT	THFAT	SHCHD2		0	0
UPPDC1	FCLT	FOMETRi	SHCHD2		0	0
UPPDC1	FCLT	AKGDH	SHCHD2		0	0
UPPDC1	FCLT	ATHRDHr	SHCHD2		0	0
UPPDC1	GLYCL	THFAT	FOMETRi		0	0
UPPDC1	GLYCL	THFAT	AKGDH		8.68658e-11	0
UPPDC1	GLYCL	THFAT	SHCHD2		0	0
UPPDC1	GLYCL	FOMETRi	SHCHD2		0	0
UPPDC1	GLYCL	AKGDH	SHCHD2		0	0
UPPDC1	GLYCL	ATHRDHr	SHCHD2		0	0
UPPDC1	THFAT	FOMETRi	SHCHD2		0	0
UPPDC1	THFAT	AKGDH	SHCHD2		0	0
UPPDC1	THFAT	ATHRDHr	SHCHD2		0	0
UPPDC1	FOMETRi	AKGDH	SHCHD2		0	0
UPPDC1	FOMETRi	ATHRDHr	SHCHD2		0	0
UPPDC1	AKGDH	ATHRDHr	SHCHD2		0	0
SHCHF	FCLT	GLYCL	THFAT		0	0
SHCHF	FCLT	GLYCL	FOMETRi		0	0
SHCHF	FCLT	GLYCL	AKGDH		0	0
SHCHF	FCLT	GLYCL	ATHRDHr		0	0
SHCHF	FCLT	GLYCL	SHCHD2		0	0
SHCHF	FCLT	THFAT	FOMETRi		0	0
SHCHF	FCLT	THFAT	AKGDH		0	0
SHCHF	FCLT	THFAT	ATHRDHr		0	0
SHCHF	FCLT	THFAT	SHCHD2		0	0
SHCHF	FCLT	FOMETRi	AKGDH		0	0
SHCHF	FCLT	FOMETRi	ATHRDHr		0	0
SHCHF	FCLT	FOMETRi	SHCHD2		0	0
SHCHF	FCLT	AKGDH	ATHRDHr		0	0
SHCHF	FCLT	AKGDH	SHCHD2		0	0
SHCHF	FCLT	ATHRDHr	SHCHD2		0	0
SHCHF	GLYCL	THFAT	FOMETRi		0	0
SHCHF	GLYCL	THFAT	AKGDH		0	0
SHCHF	GLYCL	THFAT	ATHRDHr		0	0
SHCHF	GLYCL	THFAT	SHCHD2		0	0
SHCHF	GLYCL	FOMETRi	AKGDH		0	0
SHCHF	GLYCL	FOMETRi	ATHRDHr		0	0
SHCHF	GLYCL	FOMETRi	SHCHD2		0	0
SHCHF	GLYCL	AKGDH	ATHRDHr		0	0
SHCHF	GLYCL	AKGDH	SHCHD2		0	0
SHCHF	GLYCL	ATHRDHr	SHCHD2		0	0
SHCHF	THFAT	FOMETRi	AKGDH		0	0
SHCHF	THFAT	FOMETRi	ATHRDHr		0	0
SHCHF	THFAT	FOMETRi	SHCHD2		0	0
SHCHF	THFAT	AKGDH	ATHRDHr		0	0
SHCHF	THFAT	AKGDH	SHCHD2		0	0
SHCHF	THFAT	ATHRDHr	SHCHD2		0	0
SHCHF	FOMETRi	AKGDH	ATHRDHr		0	0
SHCHF	FOMETRi	AKGDH	SHCHD2		0	0
SHCHF	FOMETRi	ATHRDHr	SHCHD2		0	0
SHCHF	AKGDH	ATHRDHr	SHCHD2		0	0
FCLT	GLYCL	THFAT	SHCHD2		0	0
FCLT	GLYCL	FOMETRi	SHCHD2		0	0
FCLT	GLYCL	AKGDH	SHCHD2		0	0
FCLT	GLYCL	ATHRDHr	SHCHD2		0	0
FCLT	THFAT	FOMETRi	SHCHD2		0	0
FCLT	THFAT	AKGDH	SHCHD2		0	0
FCLT	THFAT	ATHRDHr	SHCHD2		0	0
FCLT	FOMETRi	AKGDH	SHCHD2		0	0
FCLT	FOMETRi	ATHRDHr	SHCHD2		0	0
FCLT	AKGDH	ATHRDHr	SHCHD2		0	0
GLYCL	THFAT	FOMETRi	SHCHD2		0	0
GLYCL	THFAT	AKGDH	SHCHD2		0	0
GLYCL	THFAT	ATHRDHr	SHCHD2		0	0
GLYCL	FOMETRi	AKGDH	SHCHD2		0	0
GLYCL	FOMETRi	ATHRDHr	SHCHD2		0	0
GLYCL	AKGDH	ATHRDHr	SHCHD2		0	0
THFAT	FOMETRi	AKGDH	SHCHD2		0	0
THFAT	FOMETRi	ATHRDHr	SHCHD2		0	0
THFAT	AKGDH	ATHRDHr	SHCHD2		0	0
FOMETRi	AKGDH	ATHRDHr	SHCHD2		0	0
CPPPGO	PPPGO	CPPPGO2	UPPDC1	SHCHF	0	0
CPPPGO	PPPGO	CPPPGO2	UPPDC1	GLYCL	2.94522e-23	0
CPPPGO	PPPGO	CPPPGO2	UPPDC1	SHCHD2	0	0
CPPPGO	PPPGO	CPPPGO2	SHCHF	FCLT	0	0
CPPPGO	PPPGO	CPPPGO2	SHCHF	GLYCL	0	0
CPPPGO	PPPGO	CPPPGO2	SHCHF	THFAT	0	0
CPPPGO	PPPGO	CPPPGO2	SHCHF	FOMETRi	0	0
CPPPGO	PPPGO	CPPPGO2	SHCHF	AKGDH	0	0
CPPPGO	PPPGO	CPPPGO2	SHCHF	ATHRDHr	0	0
CPPPGO	PPPGO	CPPPGO2	SHCHF	SHCHD2	0	0
CPPPGO	PPPGO	CPPPGO2	FCLT	GLYCL	0	0
CPPPGO	PPPGO	CPPPGO2	FCLT	THFAT	0	0
CPPPGO	PPPGO	CPPPGO2	FCLT	SHCHD2	0	0
CPPPGO	PPPGO	CPPPGO2	GLYCL	THFAT	0	0
CPPPGO	PPPGO	CPPPGO2	GLYCL	FOMETRi	0	0
CPPPGO	PPPGO	CPPPGO2	GLYCL	SHCHD2	0	0
CPPPGO	PPPGO	CPPPGO2	THFAT	SHCHD2	0	0
CPPPGO	PPPGO	CPPPGO2	FOMETRi	SHCHD2	0	0
CPPPGO	PPPGO	CPPPGO2	AKGDH	SHCHD2	0	0
CPPPGO	PPPGO	CPPPGO2	ATHRDHr	SHCHD2	0	0
CPPPGO	PPPGO	UPPDC1	SHCHF	FCLT	0	0
CPPPGO	PPPGO	UPPDC1	SHCHF	GLYCL	0	0
CPPPGO	PPPGO	UPPDC1	SHCHF	THFAT	0	0
CPPPGO	PPPGO	UPPDC1	SHCHF	FOMETRi	0	0
CPPPGO	PPPGO	UPPDC1	SHCHF	AKGDH	0	0
CPPPGO	PPPGO	UPPDC1	SHCHF	ATHRDHr	0	0
CPPPGO	PPPGO	UPPDC1	SHCHF	SHCHD2	0	0
CPPPGO	PPPGO	UPPDC1	FCLT	GLYCL	0	0
CPPPGO	PPPGO	UPPDC1	FCLT	THFAT	0	0
CPPPGO	PPPGO	UPPDC1	FCLT	SHCHD2	0	0
CPPPGO	PPPGO	UPPDC1	GLYCL	THFAT	0	0
CPPPGO	PPPGO	UPPDC1	GLYCL	FOMETRi	0	0
CPPPGO	PPPGO	UPPDC1	GLYCL	SHCHD2	0	0
CPPPGO	PPPGO	UPPDC1	THFAT	SHCHD2	0	0
CPPPGO	PPPGO	UPPDC1	FOMETRi	SHCHD2	0	0
CPPPGO	PPPGO	UPPDC1	AKGDH	SHCHD2	0	0
CPPPGO	PPPGO	UPPDC1	ATHRDHr	SHCHD2	0	0
CPPPGO	PPPGO	SHCHF	FCLT	GLYCL	0	0
CPPPGO	PPPGO	SHCHF	FCLT	THFAT	0	0
CPPPGO	PPPGO	SHCHF	FCLT	FOMETRi	0	0
CPPPGO	PPPGO	SHCHF	FCLT	AKGDH	0	0
CPPPGO	PPPGO	SHCHF	FCLT	ATHRDHr	0	0
CPPPGO	PPPGO	SHCHF	FCLT	SHCHD2	0	0
CPPPGO	PPPGO	SHCHF	GLYCL	THFAT	0	0
CPPPGO	PPPGO	SHCHF	GLYCL	FOMETRi	0	0
CPPPGO	PPPGO	SHCHF	GLYCL	AKGDH	0	0
CPPPGO	PPPGO	SHCHF	GLYCL	ATHRDHr	0	0
CPPPGO	PPPGO	SHCHF	GLYCL	SHCHD2	0	0
CPPPGO	PPPGO	SHCHF	THFAT	FOMETRi	0	0
CPPPGO	PPPGO	SHCHF	THFAT	AKGDH	0	0
CPPPGO	PPPGO	SHCHF	THFAT	ATHRDHr	0	0
CPPPGO	PPPGO	SHCHF	THFAT	SHCHD2	0	0
CPPPGO	PPPGO	SHCHF	FOMETRi	AKGDH	0	0
CPPPGO	PPPGO	SHCHF	FOMETRi	ATHRDHr	0	0
CPPPGO	PPPGO	SHCHF	FOMETRi	SHCHD2	0	0
CPPPGO	PPPGO	SHCHF	AKGDH	ATHRDHr	0	0
CPPPGO	PPPGO	SHCHF	AKGDH	SHCHD2	0	0
CPPPGO	PPPGO	SHCHF	ATHRDHr	SHCHD2	0	0
CPPPGO	PPPGO	FCLT	GLYCL	FOMETRi	0	0
CPPPGO	PPPGO	FCLT	GLYCL	SHCHD2	0	0
CPPPGO	PPPGO	FCLT	THFAT	FOMETRi	0	0
CPPPGO	PPPGO	FCLT	THFAT	SHCHD2	0	0
CPPPGO	PPPGO	FCLT	FOMETRi	SHCHD2	0	0
CPPPGO	PPPGO	FCLT	AKGDH	SHCHD2	0	0
CPPPGO	PPPGO	FCLT	ATHRDHr	SHCHD2	0	0
CPPPGO	PPPGO	GLYCL	THFAT	FOMETRi	0	0
CPPPGO	PPPGO	GLYCL	THFAT	SHCHD2	0	0
CPPPGO	PPPGO	GLYCL	FOMETRi	AKGDH	0	0
CPPPGO	PPPGO	GLYCL	FOMETRi	SHCHD2	0	0
CPPPGO	PPPGO	GLYCL	AKGDH	SHCHD2	0	0
CPPPGO	PPPGO	GLYCL	ATHRDHr	SHCHD2	0	0
CPPPGO	PPPGO	THFAT	FOMETRi	SHCHD2	0	0
CPPPGO	PPPGO	THFAT	AKGDH	SHCHD2	0	0
CPPPGO	PPPGO	THFAT	ATHRDHr	SHCHD2	0	0
CPPPGO	PPPGO	FOMETRi	AKGDH	SHCHD2	0	0
CPPPGO	PPPGO	FOMETRi	ATHRDHr	SHCHD2	0	0
CPPPGO	PPPGO	AKGDH	ATHRDHr	SHCHD2	0	0
CPPPGO	CPPPGO2	UPPDC1	SHCHF	FCLT	0	0
CPPPGO	CPPPGO2	UPPDC1	SHCHF	GLYCL	0	0
CPPPGO	CPPPGO2	UPPDC1	SHCHF	THFAT	0	0
CPPPGO	CPPPGO2	UPPDC1	SHCHF	FOMETRi	0	0
CPPPGO	CPPPGO2	UPPDC1	SHCHF	AKGDH	0	0
CPPPGO	CPPPGO2	UPPDC1	SHCHF	ATHRDHr	0	0
CPPPGO	CPPPGO2	UPPDC1	SHCHF	SHCHD2	0	0
CPPPGO	CPPPGO2	UPPDC1	FCLT	GLYCL	0	0
CPPPGO	CPPPGO2	UPPDC1	FCLT	THFAT	0	0
CPPPGO	CPPPGO2	UPPDC1	FCLT	SHCHD2	0	0
CPPPGO	CPPPGO2	UPPDC1	GLYCL	THFAT	0	0
CPPPGO	CPPPGO2	UPPDC1	GLYCL	FOMETRi	0	0
CPPPGO	CPPPGO2	UPPDC1	GLYCL	SHCHD2	0	0
CPPPGO	CPPPGO2	UPPDC1	THFAT	SHCHD2	0	0
CPPPGO	CPPPGO2	UPPDC1	FOMETRi	SHCHD2	0	0
CPPPGO	CPPPGO2	UPPDC1	AKGDH	SHCHD2	0	0
CPPPGO	CPPPGO2	UPPDC1	ATHRDHr	SHCHD2	0	0
CPPPGO	CPPPGO2	SHCHF	FCLT	GLYCL	0	0
CPPPGO	CPPPGO2	SHCHF	FCLT	THFAT	0	0
CPPPGO	CPPPGO2	SHCHF	FCLT	FOMETRi	0	0
CPPPGO	CPPPGO2	SHCHF	FCLT	AKGDH	0	0
CPPPGO	CPPPGO2	SHCHF	FCLT	ATHRDHr	0	0
CPPPGO	CPPPGO2	SHCHF	FCLT	SHCHD2	0	0
CPPPGO	CPPPGO2	SHCHF	GLYCL	THFAT	0	0
CPPPGO	CPPPGO2	SHCHF	GLYCL	FOMETRi	0	0
CPPPGO	CPPPGO2	SHCHF	GLYCL	AKGDH	0	0
CPPPGO	CPPPGO2	SHCHF	GLYCL	ATHRDHr	0	0
CPPPGO	CPPPGO2	SHCHF	GLYCL	SHCHD2	0	0
CPPPGO	CPPPGO2	SHCHF	THFAT	FOMETRi	0	0
CPPPGO	CPPPGO2	SHCHF	THFAT	AKGDH	0	0
CPPPGO	CPPPGO2	SHCHF	THFAT	ATHRDHr	0	0
CPPPGO	CPPPGO2	SHCHF	THFAT	SHCHD2	0	0
CPPPGO	CPPPGO2	SHCHF	FOMETRi	AKGDH	0	0
CPPPGO	CPPPGO2	SHCHF	FOMETRi	ATHRDHr	0	0
CPPPGO	CPPPGO2	SHCHF	FOMETRi	SHCHD2	0	0
CPPPGO	CPPPGO2	SHCHF	AKGDH	ATHRDHr	0	0
CPPPGO	CPPPGO2	SHCHF	AKGDH	SHCHD2	0	0
CPPPGO	CPPPGO2	SHCHF	ATHRDHr	SHCHD2	0	0
CPPPGO	CPPPGO2	FCLT	GLYCL	THFAT	0	0
CPPPGO	CPPPGO2	FCLT	GLYCL	ATHRDHr	0	0
CPPPGO	CPPPGO2	FCLT	GLYCL	SHCHD2	0	0
CPPPGO	CPPPGO2	FCLT	THFAT	FOMETRi	0	0
CPPPGO	CPPPGO2	FCLT	THFAT	SHCHD2	0	0
CPPPGO	CPPPGO2	FCLT	FOMETRi	SHCHD2	0	0
CPPPGO	CPPPGO2	FCLT	AKGDH	SHCHD2	0	0
CPPPGO	CPPPGO2	FCLT	ATHRDHr	SHCHD2	0	0
CPPPGO	CPPPGO2	GLYCL	THFAT	FOMETRi	0	0
CPPPGO	CPPPGO2	GLYCL	THFAT	AKGDH	8.68658e-11	0
CPPPGO	CPPPGO2	GLYCL	THFAT	SHCHD2	0	0
CPPPGO	CPPPGO2	GLYCL	FOMETRi	SHCHD2	0	0
CPPPGO	CPPPGO2	GLYCL	AKGDH	SHCHD2	0	0
CPPPGO	CPPPGO2	GLYCL	ATHRDHr	SHCHD2	0	0
CPPPGO	CPPPGO2	THFAT	FOMETRi	SHCHD2	0	0
CPPPGO	CPPPGO2	THFAT	AKGDH	SHCHD2	0	0
CPPPGO	CPPPGO2	THFAT	ATHRDHr	SHCHD2	0	0
CPPPGO	CPPPGO2	FOMETRi	AKGDH	SHCHD2	0	0
CPPPGO	CPPPGO2	FOMETRi	ATHRDHr	SHCHD2	0	0
CPPPGO	CPPPGO2	AKGDH	ATHRDHr	SHCHD2	0	0
CPPPGO	UPPDC1	SHCHF	FCLT	GLYCL	0	0
CPPPGO	UPPDC1	SHCHF	FCLT	THFAT	0	0
CPPPGO	UPPDC1	SHCHF	FCLT	FOMETRi	0	0
CPPPGO	UPPDC1	SHCHF	FCLT	AKGDH	0	0
CPPPGO	UPPDC1	SHCHF	FCLT	ATHRDHr	0	0
CPPPGO	UPPDC1	SHCHF	FCLT	SHCHD2	0	0
CPPPGO	UPPDC1	SHCHF	GLYCL	THFAT	0	0
CPPPGO	UPPDC1	SHCHF	GLYCL	FOMETRi	0	0
CPPPGO	UPPDC1	SHCHF	GLYCL	AKGDH	0	0
CPPPGO	UPPDC1	SHCHF	GLYCL	ATHRDHr	0	0
CPPPGO	UPPDC1	SHCHF	GLYCL	SHCHD2	0	0
CPPPGO	UPPDC1	SHCHF	THFAT	FOMETRi	0	0
CPPPGO	UPPDC1	SHCHF	THFAT	AKGDH	0	0
CPPPGO	UPPDC1	SHCHF	THFAT	ATHRDHr	0	0
CPPPGO	UPPDC1	SHCHF	THFAT	SHCHD2	0	0
CPPPGO	UPPDC1	SHCHF	FOMETRi	AKGDH	0	0
CPPPGO	UPPDC1	SHCHF	FOMETRi	ATHRDHr	0	0
CPPPGO	UPPDC1	SHCHF	FOMETRi	SHCHD2	0	0
CPPPGO	UPPDC1	SHCHF	AKGDH	ATHRDHr	0	0
CPPPGO	UPPDC1	SHCHF	AKGDH	SHCHD2	0	0
CPPPGO	UPPDC1	SHCHF	ATHRDHr	SHCHD2	0	0
CPPPGO	UPPDC1	FCLT	GLYCL	THFAT	0	0
CPPPGO	UPPDC1	FCLT	GLYCL	ATHRDHr	0	0
CPPPGO	UPPDC1	FCLT	GLYCL	SHCHD2	0	0
CPPPGO	UPPDC1	FCLT	THFAT	FOMETRi	0	0
CPPPGO	UPPDC1	FCLT	THFAT	SHCHD2	0	0
CPPPGO	UPPDC1	FCLT	FOMETRi	SHCHD2	0	0
CPPPGO	UPPDC1	FCLT	AKGDH	SHCHD2	0	0
CPPPGO	UPPDC1	FCLT	ATHRDHr	SHCHD2	0	0
CPPPGO	UPPDC1	GLYCL	THFAT	FOMETRi	0	0
CPPPGO	UPPDC1	GLYCL	THFAT	AKGDH	8.68658e-11	0
CPPPGO	UPPDC1	GLYCL	THFAT	SHCHD2	0	0
CPPPGO	UPPDC1	GLYCL	FOMETRi	SHCHD2	0	0
CPPPGO	UPPDC1	GLYCL	AKGDH	SHCHD2	0	0
CPPPGO	UPPDC1	GLYCL	ATHRDHr	SHCHD2	0	0
CPPPGO	UPPDC1	THFAT	FOMETRi	SHCHD2	0	0
CPPPGO	UPPDC1	THFAT	AKGDH	SHCHD2	0	0
CPPPGO	UPPDC1	THFAT	ATHRDHr	SHCHD2	0	0
CPPPGO	UPPDC1	FOMETRi	AKGDH	SHCHD2	0	0
CPPPGO	UPPDC1	FOMETRi	ATHRDHr	SHCHD2	0	0
CPPPGO	UPPDC1	AKGDH	ATHRDHr	SHCHD2	0	0
CPPPGO	SHCHF	FCLT	GLYCL	THFAT	0	0
CPPPGO	SHCHF	FCLT	GLYCL	FOMETRi	0	0
CPPPGO	SHCHF	FCLT	GLYCL	AKGDH	0	0
CPPPGO	SHCHF	FCLT	GLYCL	ATHRDHr	0	0
CPPPGO	SHCHF	FCLT	GLYCL	SHCHD2	0	0
CPPPGO	SHCHF	FCLT	THFAT	FOMETRi	0	0
CPPPGO	SHCHF	FCLT	THFAT	AKGDH	0	0
CPPPGO	SHCHF	FCLT	THFAT	ATHRDHr	0	0
CPPPGO	SHCHF	FCLT	THFAT	SHCHD2	0	0
CPPPGO	SHCHF	FCLT	FOMETRi	AKGDH	0	0
CPPPGO	SHCHF	FCLT	FOMETRi	ATHRDHr	0	0
CPPPGO	SHCHF	FCLT	FOMETRi	SHCHD2	0	0
CPPPGO	SHCHF	FCLT	AKGDH	ATHRDHr	0	0
CPPPGO	SHCHF	FCLT	AKGDH	SHCHD2	0	0
CPPPGO	SHCHF	FCLT	ATHRDHr	SHCHD2	0	0
CPPPGO	SHCHF	GLYCL	THFAT	FOMETRi	0	0
CPPPGO	SHCHF	GLYCL	THFAT	AKGDH	0	0
CPPPGO	SHCHF	GLYCL	THFAT	ATHRDHr	0	0
CPPPGO	SHCHF	GLYCL	THFAT	SHCHD2	0	0
CPPPGO	SHCHF	GLYCL	FOMETRi	AKGDH	0	0
CPPPGO	SHCHF	GLYCL	FOMETRi	ATHRDHr	0	0
CPPPGO	SHCHF	GLYCL	FOMETRi	SHCHD2	0	0
CPPPGO	SHCHF	GLYCL	AKGDH	ATHRDHr	0	0
CPPPGO	SHCHF	GLYCL	AKGDH	SHCHD2	0	0
CPPPGO	SHCHF	GLYCL	ATHRDHr	SHCHD2	0	0
CPPPGO	SHCHF	THFAT	FOMETRi	AKGDH	0	0
CPPPGO	SHCHF	THFAT	FOMETRi	ATHRDHr	0	0
CPPPGO	SHCHF	THFAT	FOMETRi	SHCHD2	0	0
CPPPGO	SHCHF	THFAT	AKGDH	ATHRDHr	0	0
CPPPGO	SHCHF	THFAT	AKGDH	SHCHD2	0	0
CPPPGO	SHCHF	THFAT	ATHRDHr	SHCHD2	0	0
CPPPGO	SHCHF	FOMETRi	AKGDH	ATHRDHr	0	0
CPPPGO	SHCHF	FOMETRi	AKGDH	SHCHD2	0	0
CPPPGO	SHCHF	FOMETRi	ATHRDHr	SHCHD2	0	0
CPPPGO	SHCHF	AKGDH	ATHRDHr	SHCHD2	0	0
CPPPGO	FCLT	GLYCL	THFAT	SHCHD2	0	0
CPPPGO	FCLT	GLYCL	FOMETRi	SHCHD2	0	0
CPPPGO	FCLT	GLYCL	AKGDH	SHCHD2	0	0
CPPPGO	FCLT	GLYCL	ATHRDHr	SHCHD2	0	0
CPPPGO	FCLT	THFAT	FOMETRi	SHCHD2	0	0
CPPPGO	FCLT	THFAT	AKGDH	SHCHD2	0	0
CPPPGO	FCLT	THFAT	ATHRDHr	SHCHD2	0	0
CPPPGO	FCLT	FOMETRi	AKGDH	SHCHD2	0	0
CPPPGO	FCLT	FOMETRi	ATHRDHr	SHCHD2	0	0
CPPPGO	FCLT	AKGDH	ATHRDHr	SHCHD2	0	0
CPPPGO	GLYCL	THFAT	FOMETRi	SHCHD2	0	0
CPPPGO	GLYCL	THFAT	AKGDH	SHCHD2	0	0
CPPPGO	GLYCL	THFAT	ATHRDHr	SHCHD2	0	0
CPPPGO	GLYCL	FOMETRi	AKGDH	SHCHD2	0	0
CPPPGO	GLYCL	FOMETRi	ATHRDHr	SHCHD2	0	0
CPPPGO	GLYCL	AKGDH	ATHRDHr	SHCHD2	0	0
CPPPGO	THFAT	FOMETRi	AKGDH	SHCHD2	0	0
CPPPGO	THFAT	FOMETRi	ATHRDHr	SHCHD2	0	0
CPPPGO	THFAT	AKGDH	ATHRDHr	SHCHD2	0	0
CPPPGO	FOMETRi	AKGDH	ATHRDHr	SHCHD2	0	0
PPPGO	CPPPGO2	UPPDC1	SHCHF	FCLT	0	0
PPPGO	CPPPGO2	UPPDC1	SHCHF	GLYCL	0	0
PPPGO	CPPPGO2	UPPDC1	SHCHF	THFAT	0	0
PPPGO	CPPPGO2	UPPDC1	SHCHF	FOMETRi	0	0
PPPGO	CPPPGO2	UPPDC1	SHCHF	AKGDH	0	0
PPPGO	CPPPGO2	UPPDC1	SHCHF	ATHRDHr	0	0
PPPGO	CPPPGO2	UPPDC1	SHCHF	SHCHD2	0	0
PPPGO	CPPPGO2	UPPDC1	FCLT	GLYCL	0	0
PPPGO	CPPPGO2	UPPDC1	FCLT	THFAT	0	0
PPPGO	CPPPGO2	UPPDC1	FCLT	SHCHD2	0	0
PPPGO	CPPPGO2	UPPDC1	GLYCL	THFAT	0	0
PPPGO	CPPPGO2	UPPDC1	GLYCL	FOMETRi	0	0
PPPGO	CPPPGO2	UPPDC1	GLYCL	SHCHD2	0	0
PPPGO	CPPPGO2	UPPDC1	THFAT	SHCHD2	0	0
PPPGO	CPPPGO2	UPPDC1	FOMETRi	SHCHD2	0	0
PPPGO	CPPPGO2	UPPDC1	AKGDH	SHCHD2	0	0
PPPGO	CPPPGO2	UPPDC1	ATHRDHr	SHCHD2	0	0
PPPGO	CPPPGO2	SHCHF	FCLT	GLYCL	0	0
PPPGO	CPPPGO2	SHCHF	FCLT	THFAT	0	0
PPPGO	CPPPGO2	SHCHF	FCLT	FOMETRi	0	0
PPPGO	CPPPGO2	SHCHF	FCLT	AKGDH	0	0
PPPGO	CPPPGO2	SHCHF	FCLT	ATHRDHr	0	0
PPPGO	CPPPGO2	SHCHF	FCLT	SHCHD2	0	0
PPPGO	CPPPGO2	SHCHF	GLYCL	THFAT	0	0
PPPGO	CPPPGO2	SHCHF	GLYCL	FOMETRi	0	0
PPPGO	CPPPGO2	SHCHF	GLYCL	AKGDH	0	0
PPPGO	CPPPGO2	SHCHF	GLYCL	ATHRDHr	0	0
PPPGO	CPPPGO2	SHCHF	GLYCL	SHCHD2	0	0
PPPGO	CPPPGO2	SHCHF	THFAT	FOMETRi	0	0
PPPGO	CPPPGO2	SHCHF	THFAT	AKGDH	0	0
PPPGO	CPPPGO2	SHCHF	THFAT	ATHRDHr	0	0
PPPGO	CPPPGO2	SHCHF	THFAT	SHCHD2	0	0
PPPGO	CPPPGO2	SHCHF	FOMETRi	AKGDH	0	0
PPPGO	CPPPGO2	SHCHF	FOMETRi	ATHRDHr	0	0
PPPGO	CPPPGO2	SHCHF	FOMETRi	SHCHD2	0	0
PPPGO	CPPPGO2	SHCHF	AKGDH	ATHRDHr	0	0
PPPGO	CPPPGO2	SHCHF	AKGDH	SHCHD2	0	0
PPPGO	CPPPGO2	SHCHF	ATHRDHr	SHCHD2	0	0
PPPGO	CPPPGO2	FCLT	GLYCL	THFAT	0	0
PPPGO	CPPPGO2	FCLT	GLYCL	ATHRDHr	0	0
PPPGO	CPPPGO2	FCLT	GLYCL	SHCHD2	0	0
PPPGO	CPPPGO2	FCLT	THFAT	FOMETRi	0	0
PPPGO	CPPPGO2	FCLT	THFAT	SHCHD2	0	0
PPPGO	CPPPGO2	FCLT	FOMETRi	SHCHD2	0	0
PPPGO	CPPPGO2	FCLT	AKGDH	SHCHD2	0	0
PPPGO	CPPPGO2	FCLT	ATHRDHr	SHCHD2	0	0
PPPGO	CPPPGO2	GLYCL	THFAT	FOMETRi	0	0
PPPGO	CPPPGO2	GLYCL	THFAT	AKGDH	8.68658e-11	0
PPPGO	CPPPGO2	GLYCL	THFAT	SHCHD2	0	0
PPPGO	CPPPGO2	GLYCL	FOMETRi	SHCHD2	0	0
PPPGO	CPPPGO2	GLYCL	AKGDH	SHCHD2	0	0
PPPGO	CPPPGO2	GLYCL	ATHRDHr	SHCHD2	0	0
PPPGO	CPPPGO2	THFAT	FOMETRi	SHCHD2	0	0
PPPGO	CPPPGO2	THFAT	AKGDH	SHCHD2	0	0
PPPGO	CPPPGO2	THFAT	ATHRDHr	SHCHD2	0	0
PPPGO	CPPPGO2	FOMETRi	AKGDH	SHCHD2	0	0
PPPGO	CPPPGO2	FOMETRi	ATHRDHr	SHCHD2	0	0
PPPGO	CPPPGO2	AKGDH	ATHRDHr	SHCHD2	0	0
PPPGO	UPPDC1	SHCHF	FCLT	GLYCL	0	0
PPPGO	UPPDC1	SHCHF	FCLT	THFAT	0	0
PPPGO	UPPDC1	SHCHF	FCLT	FOMETRi	0	0
PPPGO	UPPDC1	SHCHF	FCLT	AKGDH	0	0
PPPGO	UPPDC1	SHCHF	FCLT	ATHRDHr	0	0
PPPGO	UPPDC1	SHCHF	FCLT	SHCHD2	0	0
PPPGO	UPPDC1	SHCHF	GLYCL	THFAT	0	0
PPPGO	UPPDC1	SHCHF	GLYCL	FOMETRi	0	0
PPPGO	UPPDC1	SHCHF	GLYCL	AKGDH	0	0
PPPGO	UPPDC1	SHCHF	GLYCL	ATHRDHr	0	0
PPPGO	UPPDC1	SHCHF	GLYCL	SHCHD2	0	0
PPPGO	UPPDC1	SHCHF	THFAT	FOMETRi	0	0
PPPGO	UPPDC1	SHCHF	THFAT	AKGDH	0	0
PPPGO	UPPDC1	SHCHF	THFAT	ATHRDHr	0	0
PPPGO	UPPDC1	SHCHF	THFAT	SHCHD2	0	0
PPPGO	UPPDC1	SHCHF	FOMETRi	AKGDH	0	0
PPPGO	UPPDC1	SHCHF	FOMETRi	ATHRDHr	0	0
PPPGO	UPPDC1	SHCHF	FOMETRi	SHCHD2	0	0
PPPGO	UPPDC1	SHCHF	AKGDH	ATHRDHr	0	0
PPPGO	UPPDC1	SHCHF	AKGDH	SHCHD2	0	0
PPPGO	UPPDC1	SHCHF	ATHRDHr	SHCHD2	0	0
PPPGO	UPPDC1	FCLT	GLYCL	THFAT	0	0
PPPGO	UPPDC1	FCLT	GLYCL	ATHRDHr	0	0
PPPGO	UPPDC1	FCLT	GLYCL	SHCHD2	0	0
PPPGO	UPPDC1	FCLT	THFAT	FOMETRi	0	0
PPPGO	UPPDC1	FCLT	THFAT	SHCHD2	0	0
PPPGO	UPPDC1	FCLT	FOMETRi	SHCHD2	0	0
PPPGO	UPPDC1	FCLT	AKGDH	SHCHD2	0	0
PPPGO	UPPDC1	FCLT	ATHRDHr	SHCHD2	0	0
PPPGO	UPPDC1	GLYCL	THFAT	FOMETRi	0	0
PPPGO	UPPDC1	GLYCL	THFAT	AKGDH	8.68658e-11	0
PPPGO	UPPDC1	GLYCL	THFAT	SHCHD2	0	0
PPPGO	UPPDC1	GLYCL	FOMETRi	SHCHD2	0	0
PPPGO	UPPDC1	GLYCL	AKGDH	SHCHD2	0	0
PPPGO	UPPDC1	GLYCL	ATHRDHr	SHCHD2	0	0
PPPGO	UPPDC1	THFAT	FOMETRi	SHCHD2	0	0
PPPGO	UPPDC1	THFAT	AKGDH	SHCHD2	0	0
PPPGO	UPPDC1	THFAT	ATHRDHr	SHCHD2	0	0
PPPGO	UPPDC1	FOMETRi	AKGDH	SHCHD2	0	0
PPPGO	UPPDC1	FOMETRi	ATHRDHr	SHCHD2	0	0
PPPGO	UPPDC1	AKGDH	ATHRDHr	SHCHD2	0	0
PPPGO	SHCHF	FCLT	GLYCL	THFAT	0	0
PPPGO	SHCHF	FCLT	GLYCL	FOMETRi	0	0
PPPGO	SHCHF	FCLT	GLYCL	AKGDH	0	0
PPPGO	SHCHF	FCLT	GLYCL	ATHRDHr	0	0
PPPGO	SHCHF	FCLT	GLYCL	SHCHD2	0	0
PPPGO	SHCHF	FCLT	THFAT	FOMETRi	0	0
PPPGO	SHCHF	FCLT	THFAT	AKGDH	0	0
PPPGO	SHCHF	FCLT	THFAT	ATHRDHr	0	0
PPPGO	SHCHF	FCLT	THFAT	SHCHD2	0	0
PPPGO	SHCHF	FCLT	FOMETRi	AKGDH	0	0
PPPGO	SHCHF	FCLT	FOMETRi	ATHRDHr	0	0
PPPGO	SHCHF	FCLT	FOMETRi	SHCHD2	0	0
PPPGO	SHCHF	FCLT	AKGDH	ATHRDHr	0	0
PPPGO	SHCHF	FCLT	AKGDH	SHCHD2	0	0
PPPGO	SHCHF	FCLT	ATHRDHr	SHCHD2	0	0
PPPGO	SHCHF	GLYCL	THFAT	FOMETRi	0	0
PPPGO	SHCHF	GLYCL	THFAT	AKGDH	0	0
PPPGO	SHCHF	GLYCL	THFAT	ATHRDHr	0	0
PPPGO	SHCHF	GLYCL	THFAT	SHCHD2	0	0
PPPGO	SHCHF	GLYCL	FOMETRi	AKGDH	0	0
PPPGO	SHCHF	GLYCL	FOMETRi	ATHRDHr	0	0
PPPGO	SHCHF	GLYCL	FOMETRi	SHCHD2	0	0
PPPGO	SHCHF	GLYCL	AKGDH	ATHRDHr	0	0
PPPGO	SHCHF	GLYCL	AKGDH	SHCHD2	0	0
PPPGO	SHCHF	GLYCL	ATHRDHr	SHCHD2	0	0
PPPGO	SHCHF	THFAT	FOMETRi	AKGDH	0	0
PPPGO	SHCHF	THFAT	FOMETRi	ATHRDHr	0	0
PPPGO	SHCHF	THFAT	FOMETRi	SHCHD2	0	0
PPPGO	SHCHF	THFAT	AKGDH	ATHRDHr	0	0
PPPGO	SHCHF	THFAT	AKGDH	SHCHD2	0	0
PPPGO	SHCHF	THFAT	ATHRDHr	SHCHD2	0	0
PPPGO	SHCHF	FOMETRi	AKGDH	ATHRDHr	0	0
PPPGO	SHCHF	FOMETRi	AKGDH	SHCHD2	0	0
PPPGO	SHCHF	FOMETRi	ATHRDHr	SHCHD2	0	0
PPPGO	SHCHF	AKGDH	ATHRDHr	SHCHD2	0	0
PPPGO	FCLT	GLYCL	THFAT	SHCHD2	0	0
PPPGO	FCLT	GLYCL	FOMETRi	SHCHD2	0	0
PPPGO	FCLT	GLYCL	AKGDH	SHCHD2	0	0
PPPGO	FCLT	GLYCL	ATHRDHr	SHCHD2	0	0
PPPGO	FCLT	THFAT	FOMETRi	SHCHD2	0	0
PPPGO	FCLT	THFAT	AKGDH	SHCHD2	0	0
PPPGO	FCLT	THFAT	ATHRDHr	SHCHD2	0	0
PPPGO	FCLT	FOMETRi	AKGDH	SHCHD2	0	0
PPPGO	FCLT	FOMETRi	ATHRDHr	SHCHD2	0	0
PPPGO	FCLT	AKGDH	ATHRDHr	SHCHD2	0	0
PPPGO	GLYCL	THFAT	FOMETRi	SHCHD2	0	0
PPPGO	GLYCL	THFAT	AKGDH	SHCHD2	0	0
PPPGO	GLYCL	THFAT	ATHRDHr	SHCHD2	0	0
PPPGO	GLYCL	FOMETRi	AKGDH	ATHRDHr	0	0
PPPGO	GLYCL	FOMETRi	AKGDH	SHCHD2	0	0
PPPGO	GLYCL	FOMETRi	ATHRDHr	SHCHD2	0	0
PPPGO	GLYCL	AKGDH	ATHRDHr	SHCHD2	0	0
PPPGO	THFAT	FOMETRi	AKGDH	SHCHD2	0	0
PPPGO	THFAT	FOMETRi	ATHRDHr	SHCHD2	0	0
PPPGO	THFAT	AKGDH	ATHRDHr	SHCHD2	0	0
PPPGO	FOMETRi	AKGDH	ATHRDHr	SHCHD2	0	0
CPPPGO2	UPPDC1	SHCHF	FCLT	GLYCL	0	0
CPPPGO2	UPPDC1	SHCHF	FCLT	THFAT	0	0
CPPPGO2	UPPDC1	SHCHF	FCLT	FOMETRi	0	0
CPPPGO2	UPPDC1	SHCHF	FCLT	AKGDH	0	0
CPPPGO2	UPPDC1	SHCHF	FCLT	ATHRDHr	0	0
CPPPGO2	UPPDC1	SHCHF	FCLT	SHCHD2	0	0
CPPPGO2	UPPDC1	SHCHF	GLYCL	THFAT	0	0
CPPPGO2	UPPDC1	SHCHF	GLYCL	FOMETRi	0	0
CPPPGO2	UPPDC1	SHCHF	GLYCL	AKGDH	0	0
CPPPGO2	UPPDC1	SHCHF	GLYCL	ATHRDHr	0	0
CPPPGO2	UPPDC1	SHCHF	GLYCL	SHCHD2	0	0
CPPPGO2	UPPDC1	SHCHF	THFAT	FOMETRi	0	0
CPPPGO2	UPPDC1	SHCHF	THFAT	AKGDH	0	0
CPPPGO2	UPPDC1	SHCHF	THFAT	ATHRDHr	0	0
CPPPGO2	UPPDC1	SHCHF	THFAT	SHCHD2	0	0
CPPPGO2	UPPDC1	SHCHF	FOMETRi	AKGDH	0	0
CPPPGO2	UPPDC1	SHCHF	FOMETRi	ATHRDHr	0	0
CPPPGO2	UPPDC1	SHCHF	FOMETRi	SHCHD2	0	0
CPPPGO2	UPPDC1	SHCHF	AKGDH	ATHRDHr	0	0
CPPPGO2	UPPDC1	SHCHF	AKGDH	SHCHD2	0	0
CPPPGO2	UPPDC1	SHCHF	ATHRDHr	SHCHD2	0	0
CPPPGO2	UPPDC1	FCLT	GLYCL	THFAT	0	0
CPPPGO2	UPPDC1	FCLT	GLYCL	ATHRDHr	0	0
CPPPGO2	UPPDC1	FCLT	GLYCL	SHCHD2	0	0
CPPPGO2	UPPDC1	FCLT	THFAT	FOMETRi	0	0
CPPPGO2	UPPDC1	FCLT	THFAT	SHCHD2	0	0
CPPPGO2	UPPDC1	FCLT	FOMETRi	SHCHD2	0	0
CPPPGO2	UPPDC1	FCLT	AKGDH	SHCHD2	0	0
CPPPGO2	UPPDC1	FCLT	ATHRDHr	SHCHD2	0	0
CPPPGO2	UPPDC1	GLYCL	THFAT	FOMETRi	0	0
CPPPGO2	UPPDC1	GLYCL	THFAT	AKGDH	8.68658e-11	0
CPPPGO2	UPPDC1	GLYCL	THFAT	SHCHD2	0	0
CPPPGO2	UPPDC1	GLYCL	FOMETRi	SHCHD2	0	0
CPPPGO2	UPPDC1	GLYCL	AKGDH	SHCHD2	0	0
CPPPGO2	UPPDC1	GLYCL	ATHRDHr	SHCHD2	0	0
CPPPGO2	UPPDC1	THFAT	FOMETRi	SHCHD2	0	0
CPPPGO2	UPPDC1	THFAT	AKGDH	SHCHD2	0	0
CPPPGO2	UPPDC1	THFAT	ATHRDHr	SHCHD2	0	0
CPPPGO2	UPPDC1	FOMETRi	AKGDH	SHCHD2	0	0
CPPPGO2	UPPDC1	FOMETRi	ATHRDHr	SHCHD2	0	0
CPPPGO2	UPPDC1	AKGDH	ATHRDHr	SHCHD2	0	0
CPPPGO2	SHCHF	FCLT	GLYCL	THFAT	0	0
CPPPGO2	SHCHF	FCLT	GLYCL	FOMETRi	0	0
CPPPGO2	SHCHF	FCLT	GLYCL	AKGDH	0	0
CPPPGO2	SHCHF	FCLT	GLYCL	ATHRDHr	0	0
CPPPGO2	SHCHF	FCLT	GLYCL	SHCHD2	0	0
CPPPGO2	SHCHF	FCLT	THFAT	FOMETRi	0	0
CPPPGO2	SHCHF	FCLT	THFAT	AKGDH	0	0
CPPPGO2	SHCHF	FCLT	THFAT	ATHRDHr	0	0
CPPPGO2	SHCHF	FCLT	THFAT	SHCHD2	0	0
CPPPGO2	SHCHF	FCLT	FOMETRi	AKGDH	0	0
CPPPGO2	SHCHF	FCLT	FOMETRi	ATHRDHr	0	0
CPPPGO2	SHCHF	FCLT	FOMETRi	SHCHD2	0	0
CPPPGO2	SHCHF	FCLT	AKGDH	ATHRDHr	0	0
CPPPGO2	SHCHF	FCLT	AKGDH	SHCHD2	0	0
CPPPGO2	SHCHF	FCLT	ATHRDHr	SHCHD2	0	0
CPPPGO2	SHCHF	GLYCL	THFAT	FOMETRi	0	0
CPPPGO2	SHCHF	GLYCL	THFAT	AKGDH	0	0
CPPPGO2	SHCHF	GLYCL	THFAT	ATHRDHr	0	0
CPPPGO2	SHCHF	GLYCL	THFAT	SHCHD2	0	0
CPPPGO2	SHCHF	GLYCL	FOMETRi	AKGDH	0	0
CPPPGO2	SHCHF	GLYCL	FOMETRi	ATHRDHr	0	0
CPPPGO2	SHCHF	GLYCL	FOMETRi	SHCHD2	0	0
CPPPGO2	SHCHF	GLYCL	AKGDH	ATHRDHr	0	0
CPPPGO2	SHCHF	GLYCL	AKGDH	SHCHD2	0	0
CPPPGO2	SHCHF	GLYCL	ATHRDHr	SHCHD2	0	0
CPPPGO2	SHCHF	THFAT	FOMETRi	AKGDH	0	0
CPPPGO2	SHCHF	THFAT	FOMETRi	ATHRDHr	0	0
CPPPGO2	SHCHF	THFAT	FOMETRi	SHCHD2	0	0
CPPPGO2	SHCHF	THFAT	AKGDH	ATHRDHr	0	0
CPPPGO2	SHCHF	THFAT	AKGDH	SHCHD2	0	0
CPPPGO2	SHCHF	THFAT	ATHRDHr	SHCHD2	0	0
CPPPGO2	SHCHF	FOMETRi	AKGDH	ATHRDHr	0	0
CPPPGO2	SHCHF	FOMETRi	AKGDH	SHCHD2	0	0
CPPPGO2	SHCHF	FOMETRi	ATHRDHr	SHCHD2	0	0
CPPPGO2	SHCHF	AKGDH	ATHRDHr	SHCHD2	0	0
CPPPGO2	FCLT	GLYCL	THFAT	FOMETRi	0	0
CPPPGO2	FCLT	GLYCL	THFAT	AKGDH	0	0
CPPPGO2	FCLT	GLYCL	THFAT	SHCHD2	0	0
CPPPGO2	FCLT	GLYCL	FOMETRi	AKGDH	0	0
CPPPGO2	FCLT	GLYCL	FOMETRi	ATHRDHr	0	0
CPPPGO2	FCLT	GLYCL	FOMETRi	SHCHD2	0	0
CPPPGO2	FCLT	GLYCL	AKGDH	SHCHD2	0	0
CPPPGO2	FCLT	GLYCL	ATHRDHr	SHCHD2	0	0
CPPPGO2	FCLT	THFAT	FOMETRi	SHCHD2	0	0
CPPPGO2	FCLT	THFAT	AKGDH	SHCHD2	0	0
CPPPGO2	FCLT	THFAT	ATHRDHr	SHCHD2	0	0
CPPPGO2	FCLT	FOMETRi	AKGDH	SHCHD2	0	0
CPPPGO2	FCLT	FOMETRi	ATHRDHr	SHCHD2	0	0
CPPPGO2	FCLT	AKGDH	ATHRDHr	SHCHD2	0	0
CPPPGO2	GLYCL	THFAT	FOMETRi	SHCHD2	0	0
CPPPGO2	GLYCL	THFAT	AKGDH	SHCHD2	0	0
CPPPGO2	GLYCL	THFAT	ATHRDHr	SHCHD2	0	0
CPPPGO2	GLYCL	FOMETRi	AKGDH	SHCHD2	0	0
CPPPGO2	GLYCL	FOMETRi	ATHRDHr	SHCHD2	0	0
CPPPGO2	GLYCL	AKGDH	ATHRDHr	SHCHD2	0	0
CPPPGO2	THFAT	FOMETRi	AKGDH	SHCHD2	0	0
CPPPGO2	THFAT	FOMETRi	ATHRDHr	SHCHD2	0	0
CPPPGO2	THFAT	AKGDH	ATHRDHr	SHCHD2	0	0
CPPPGO2	FOMETRi	AKGDH	ATHRDHr	SHCHD2	0	0
UPPDC1	SHCHF	FCLT	GLYCL	THFAT	0	0
UPPDC1	SHCHF	FCLT	GLYCL	FOMETRi	0	0
UPPDC1	SHCHF	FCLT	GLYCL	AKGDH	0	0
UPPDC1	SHCHF	FCLT	GLYCL	ATHRDHr	0	0
UPPDC1	SHCHF	FCLT	GLYCL	SHCHD2	0	0
UPPDC1	SHCHF	FCLT	THFAT	FOMETRi	0	0
UPPDC1	SHCHF	FCLT	THFAT	AKGDH	0	0
UPPDC1	SHCHF	FCLT	THFAT	ATHRDHr	0	0
UPPDC1	SHCHF	FCLT	THFAT	SHCHD2	0	0
UPPDC1	SHCHF	FCLT	FOMETRi	AKGDH	0	0
UPPDC1	SHCHF	FCLT	FOMETRi	ATHRDHr	0	0
UPPDC1	SHCHF	FCLT	FOMETRi	SHCHD2	0	0
UPPDC1	SHCHF	FCLT	AKGDH	ATHRDHr	0	0
UPPDC1	SHCHF	FCLT	AKGDH	SHCHD2	0	0
UPPDC1	SHCHF	FCLT	ATHRDHr	SHCHD2	0	0
UPPDC1	SHCHF	GLYCL	THFAT	FOMETRi	0	0
UPPDC1	SHCHF	GLYCL	THFAT	AKGDH	0	0
UPPDC1	SHCHF	GLYCL	THFAT	ATHRDHr	0	0
UPPDC1	SHCHF	GLYCL	THFAT	SHCHD2	0	0
UPPDC1	SHCHF	GLYCL	FOMETRi	AKGDH	0	0
UPPDC1	SHCHF	GLYCL	FOMETRi	ATHRDHr	0	0
UPPDC1	SHCHF	GLYCL	FOMETRi	SHCHD2	0	0
UPPDC1	SHCHF	GLYCL	AKGDH	ATHRDHr	0	0
UPPDC1	SHCHF	GLYCL	AKGDH	SHCHD2	0	0
UPPDC1	SHCHF	GLYCL	ATHRDHr	SHCHD2	0	0
UPPDC1	SHCHF	THFAT	FOMETRi	AKGDH	0	0
UPPDC1	SHCHF	THFAT	FOMETRi	ATHRDHr	0	0
UPPDC1	SHCHF	THFAT	FOMETRi	SHCHD2	0	0
UPPDC1	SHCHF	THFAT	AKGDH	ATHRDHr	0	0
UPPDC1	SHCHF	THFAT	AKGDH	SHCHD2	0	0
UPPDC1	SHCHF	THFAT	ATHRDHr	SHCHD2	0	0
UPPDC1	SHCHF	FOMETRi	AKGDH	ATHRDHr	0	0
UPPDC1	SHCHF	FOMETRi	AKGDH	SHCHD2	0	0
UPPDC1	SHCHF	FOMETRi	ATHRDHr	SHCHD2	0	0
UPPDC1	SHCHF	AKGDH	ATHRDHr	SHCHD2	0	0
UPPDC1	FCLT	GLYCL	THFAT	FOMETRi	0	0
UPPDC1	FCLT	GLYCL	THFAT	AKGDH	0	0
UPPDC1	FCLT	GLYCL	THFAT	SHCHD2	0	0
UPPDC1	FCLT	GLYCL	FOMETRi	AKGDH	0	0
UPPDC1	FCLT	GLYCL	FOMETRi	ATHRDHr	0	0
UPPDC1	FCLT	GLYCL	FOMETRi	SHCHD2	0	0
UPPDC1	FCLT	GLYCL	AKGDH	SHCHD2	0	0
UPPDC1	FCLT	GLYCL	ATHRDHr	SHCHD2	0	0
UPPDC1	FCLT	THFAT	FOMETRi	SHCHD2	0	0
UPPDC1	FCLT	THFAT	AKGDH	SHCHD2	0	0
UPPDC1	FCLT	THFAT	ATHRDHr	SHCHD2	0	0
UPPDC1	FCLT	FOMETRi	AKGDH	SHCHD2	0	0
UPPDC1	FCLT	FOMETRi	ATHRDHr	SHCHD2	0	0
UPPDC1	FCLT	AKGDH	ATHRDHr	SHCHD2	0	0
UPPDC1	GLYCL	THFAT	FOMETRi	AKGDH	8.68658e-11	0
UPPDC1	GLYCL	THFAT	FOMETRi	SHCHD2	0	0
UPPDC1	GLYCL	THFAT	AKGDH	SHCHD2	0	0
UPPDC1	GLYCL	THFAT	ATHRDHr	SHCHD2	0	0
UPPDC1	GLYCL	FOMETRi	AKGDH	SHCHD2	0	0
UPPDC1	GLYCL	FOMETRi	ATHRDHr	SHCHD2	0	0
UPPDC1	GLYCL	AKGDH	ATHRDHr	SHCHD2	0	0
UPPDC1	THFAT	FOMETRi	AKGDH	SHCHD2	0	0
UPPDC1	THFAT	FOMETRi	ATHRDHr	SHCHD2	0	0
UPPDC1	THFAT	AKGDH	ATHRDHr	SHCHD2	0	0
UPPDC1	FOMETRi	AKGDH	ATHRDHr	SHCHD2	0	0
SHCHF	FCLT	GLYCL	THFAT	FOMETRi	0	0
SHCHF	FCLT	GLYCL	THFAT	AKGDH	0	0
SHCHF	FCLT	GLYCL	THFAT	ATHRDHr	0	0
SHCHF	FCLT	GLYCL	THFAT	SHCHD2	0	0
SHCHF	FCLT	GLYCL	FOMETRi	AKGDH	0	0
SHCHF	FCLT	GLYCL	FOMETRi	ATHRDHr	0	0
SHCHF	FCLT	GLYCL	FOMETRi	SHCHD2	0	0
SHCHF	FCLT	GLYCL	AKGDH	ATHRDHr	0	0
SHCHF	FCLT	GLYCL	AKGDH	SHCHD2	0	0
SHCHF	FCLT	GLYCL	ATHRDHr	SHCHD2	0	0
SHCHF	FCLT	THFAT	FOMETRi	AKGDH	0	0
SHCHF	FCLT	THFAT	FOMETRi	ATHRDHr	0	0
SHCHF	FCLT	THFAT	FOMETRi	SHCHD2	0	0
SHCHF	FCLT	THFAT	AKGDH	ATHRDHr	0	0
SHCHF	FCLT	THFAT	AKGDH	SHCHD2	0	0
SHCHF	FCLT	THFAT	ATHRDHr	SHCHD2	0	0
SHCHF	FCLT	FOMETRi	AKGDH	ATHRDHr	0	0
SHCHF	FCLT	FOMETRi	AKGDH	SHCHD2	0	0
SHCHF	FCLT	FOMETRi	ATHRDHr	SHCHD2	0	0
SHCHF	FCLT	AKGDH	ATHRDHr	SHCHD2	0	0
SHCHF	GLYCL	THFAT	FOMETRi	AKGDH	0	0
SHCHF	GLYCL	THFAT	FOMETRi	ATHRDHr	0	0
SHCHF	GLYCL	THFAT	FOMETRi	SHCHD2	0	0
SHCHF	GLYCL	THFAT	AKGDH	ATHRDHr	0	0
SHCHF	GLYCL	THFAT	AKGDH	SHCHD2	0	0
SHCHF	GLYCL	THFAT	ATHRDHr	SHCHD2	0	0
SHCHF	GLYCL	FOMETRi	AKGDH	ATHRDHr	0	0
SHCHF	GLYCL	FOMETRi	AKGDH	SHCHD2	0	0
SHCHF	GLYCL	FOMETRi	ATHRDHr	SHCHD2	0	0
SHCHF	GLYCL	AKGDH	ATHRDHr	SHCHD2	0	0
SHCHF	THFAT	FOMETRi	AKGDH	ATHRDHr	0	0
SHCHF	THFAT	FOMETRi	AKGDH	SHCHD2	0	0
SHCHF	THFAT	FOMETRi	ATHRDHr	SHCHD2	0	0
SHCHF	THFAT	AKGDH	ATHRDHr	SHCHD2	0	0
SHCHF	FOMETRi	AKGDH	ATHRDHr	SHCHD2	0	0
FCLT	GLYCL	THFAT	FOMETRi	SHCHD2	0	0
FCLT	GLYCL	THFAT	AKGDH	SHCHD2	0	0
FCLT	GLYCL	THFAT	ATHRDHr	SHCHD2	0	0
FCLT	GLYCL	FOMETRi	AKGDH	SHCHD2	0	0
FCLT	GLYCL	FOMETRi	ATHRDHr	SHCHD2	0	0
FCLT	GLYCL	AKGDH	ATHRDHr	SHCHD2	0	0
FCLT	THFAT	FOMETRi	AKGDH	SHCHD2	0	0
FCLT	THFAT	FOMETRi	ATHRDHr	SHCHD2	0	0
FCLT	THFAT	AKGDH	ATHRDHr	SHCHD2	0	0
FCLT	FOMETRi	AKGDH	ATHRDHr	SHCHD2	0	0
GLYCL	THFAT	FOMETRi	AKGDH	SHCHD2	0	0
GLYCL	THFAT	FOMETRi	ATHRDHr	SHCHD2	0	0
GLYCL	THFAT	AKGDH	ATHRDHr	SHCHD2	0	0
GLYCL	FOMETRi	AKGDH	ATHRDHr	SHCHD2	0	0
THFAT	FOMETRi	AKGDH	ATHRDHr	SHCHD2	0	0
UPPDC1	ATHRDHr				6.43293e-22	-2.19573e-27
CPPPGO	CPPPGO2	ATHRDHr			6.43293e-22	-2.19573e-27
CPPPGO	UPPDC1	ATHRDHr			6.43293e-22	-2.19573e-27
PPPGO	CPPPGO2	ATHRDHr			6.43293e-22	-2.19573e-27
PPPGO	UPPDC1	ATHRDHr			6.43293e-22	-2.19573e-27
CPPPGO2	UPPDC1	ATHRDHr			6.43293e-22	-2.19573e-27
CPPPGO	PPPGO	CPPPGO2	ATHRDHr		6.43293e-22	-2.19573e-27
CPPPGO	PPPGO	UPPDC1	ATHRDHr		6.43293e-22	-2.19573e-27
CPPPGO	CPPPGO2	UPPDC1	ATHRDHr		6.43293e-22	-2.19573e-27
PPPGO	CPPPGO2	UPPDC1	ATHRDHr		6.43293e-22	-2.19573e-27
CPPPGO	PPPGO	CPPPGO2	UPPDC1	ATHRDHr	6.43293e-22	-2.19573e-27
UPPDC1	GLYCL	THFAT	ATHRDHr		0	-5.43038e-27
CPPPGO	CPPPGO2	GLYCL	THFAT	ATHRDHr	0	-5.43038e-27
CPPPGO	UPPDC1	GLYCL	THFAT	ATHRDHr	0	-5.43038e-27
PPPGO	CPPPGO2	GLYCL	THFAT	ATHRDHr	0	-5.43038e-27
PPPGO	UPPDC1	GLYCL	THFAT	ATHRDHr	0	-5.43038e-27
CPPPGO2	UPPDC1	GLYCL	THFAT	ATHRDHr	0	-5.43038e-27
UPPDC1	GLYCL	THFAT	FOMETRi	ATHRDHr	0	-5.43038e-27
CPPPGO2	FCLT	GLYCL	AKGDH		-4.78701e-23	-1.0675e-26
UPPDC1	FCLT	GLYCL	AKGDH		-4.78701e-23	-1.0675e-26
CPPPGO	CPPPGO2	FCLT	GLYCL	AKGDH	-4.78701e-23	-1.0675e-26
CPPPGO	UPPDC1	FCLT	GLYCL	AKGDH	-4.78701e-23	-1.0675e-26
PPPGO	CPPPGO2	FCLT	GLYCL	AKGDH	-4.78701e-23	-1.0675e-26
PPPGO	UPPDC1	FCLT	GLYCL	AKGDH	-4.78701e-23	-1.0675e-26
CPPPGO2	UPPDC1	FCLT	GLYCL	AKGDH	-4.78701e-23	-1.0675e-26
FCLT	GLYCL	THFAT	AKGDH	ATHRDHr	-8.69724e-23	-1.93948e-26
CPPPGO2	FCLT	GLYCL	THFAT	ATHRDHr	-1.25554e-22	-3.03694e-26
UPPDC1	FCLT	GLYCL	THFAT	ATHRDHr	-1.25554e-22	-3.03694e-26
FCLT	GLYCL	FOMETRi	AKGDH	ATHRDHr	-1.47475e-22	-3.2887e-26
FCLT	GLYCL	THFAT			-3.19678e-22	-7.12882e-26
CPPPGO	FCLT	GLYCL	THFAT		-3.19678e-22	-7.12882e-26
PPPGO	FCLT	GLYCL	THFAT		-3.19678e-22	-7.12882e-26
FCLT	GLYCL	THFAT	FOMETRi		-3.19678e-22	-7.12882e-26
CPPPGO	PPPGO	FCLT	GLYCL	THFAT	-3.19678e-22	-7.12882e-26
CPPPGO	FCLT	GLYCL	THFAT	FOMETRi	-3.19678e-22	-7.12882e-26
PPPGO	FCLT	GLYCL	THFAT	FOMETRi	-3.19678e-22	-7.12882e-26
UPPDC1	AKGDH				-3.55466e-22	-7.91773e-26
CPPPGO	CPPPGO2	AKGDH			-3.55466e-22	-7.91773e-26
CPPPGO	UPPDC1	AKGDH			-3.55466e-22	-7.91773e-26
PPPGO	CPPPGO2	AKGDH			-3.55466e-22	-7.91773e-26
PPPGO	UPPDC1	AKGDH			-3.55466e-22	-7.91773e-26
CPPPGO2	UPPDC1	AKGDH			-3.55466e-22	-7.91773e-26
CPPPGO	PPPGO	CPPPGO2	AKGDH		-3.55466e-22	-7.91773e-26
CPPPGO	PPPGO	UPPDC1	AKGDH		-3.55466e-22	-7.91773e-26
CPPPGO	CPPPGO2	UPPDC1	AKGDH		-3.55466e-22	-7.91773e-26
PPPGO	CPPPGO2	UPPDC1	AKGDH		-3.55466e-22	-7.91773e-26
CPPPGO	PPPGO	CPPPGO2	UPPDC1	AKGDH	-3.55466e-22	-7.91773e-26
CPPPGO2	FCLT	FOMETRi	AKGDH	ATHRDHr	-4.61871e-22	-1.02997e-25
UPPDC1	FCLT	FOMETRi	AKGDH	ATHRDHr	-4.61871e-22	-1.02997e-25
FCLT	FOMETRi	AKGDH	ATHRDHr		-5.95734e-22	-1.32849e-25
CPPPGO	FCLT	FOMETRi	AKGDH	ATHRDHr	-5.95734e-22	-1.32849e-25
PPPGO	FCLT	FOMETRi	AKGDH	ATHRDHr	-5.95734e-22	-1.32849e-25
PPPGO	GLYCL	AKGDH			-6.37295e-22	-1.42117e-25
CPPPGO	PPPGO	GLYCL	AKGDH		-6.37295e-22	-1.42117e-25
PPPGO	FOMETRi	ATHRDHr			-8.77286e-22	-1.95635e-25
CPPPGO	PPPGO	FOMETRi	ATHRDHr		-8.77286e-22	-1.95635e-25
FCLT	GLYCL	FOMETRi	AKGDH		-8.62397e-22	-2.00306e-25
CPPPGO	FCLT	GLYCL	FOMETRi	AKGDH	-8.62397e-22	-2.00306e-25
PPPGO	FCLT	GLYCL	FOMETRi	AKGDH	-8.62397e-22	-2.00306e-25
UPPDC1	AKGDH	ATHRDHr			-1.88406e-21	-4.21375e-25
CPPPGO	CPPPGO2	AKGDH	ATHRDHr		-1.88406e-21	-4.21375e-25
CPPPGO	UPPDC1	AKGDH	ATHRDHr		-1.88406e-21	-4.21375e-25
PPPGO	CPPPGO2	AKGDH	ATHRDHr		-1.88406e-21	-4.21375e-25
PPPGO	UPPDC1	AKGDH	ATHRDHr		-1.88406e-21	-4.21375e-25
CPPPGO2	UPPDC1	AKGDH	ATHRDHr		-1.88406e-21	-4.21375e-25
CPPPGO	PPPGO	CPPPGO2	AKGDH	ATHRDHr	-1.88406e-21	-4.21375e-25
CPPPGO	PPPGO	UPPDC1	AKGDH	ATHRDHr	-1.88406e-21	-4.21375e-25
CPPPGO	CPPPGO2	UPPDC1	AKGDH	ATHRDHr	-1.88406e-21	-4.21375e-25
PPPGO	CPPPGO2	UPPDC1	AKGDH	ATHRDHr	-1.88406e-21	-4.21375e-25
UPPDC1	FOMETRi	ATHRDHr			-9.49841e-22	-4.56516e-25
CPPPGO	CPPPGO2	FOMETRi	ATHRDHr		-9.49841e-22	-4.56516e-25
CPPPGO	UPPDC1	FOMETRi	ATHRDHr		-9.49841e-22	-4.56516e-25
PPPGO	CPPPGO2	FOMETRi	ATHRDHr		-9.49841e-22	-4.56516e-25
PPPGO	UPPDC1	FOMETRi	ATHRDHr		-9.49841e-22	-4.56516e-25
CPPPGO2	UPPDC1	FOMETRi	ATHRDHr		-9.49841e-22	-4.56516e-25
CPPPGO	PPPGO	CPPPGO2	FOMETRi	ATHRDHr	-9.49841e-22	-4.56516e-25
CPPPGO	PPPGO	UPPDC1	FOMETRi	ATHRDHr	-9.49841e-22	-4.56516e-25
CPPPGO	CPPPGO2	UPPDC1	FOMETRi	ATHRDHr	-9.49841e-22	-4.56516e-25
PPPGO	CPPPGO2	UPPDC1	FOMETRi	ATHRDHr	-9.49841e-22	-4.56516e-25
CPPPGO2	FCLT	FOMETRi	ATHRDHr		-2.68655e-21	-5.99102e-25
UPPDC1	FCLT	FOMETRi	ATHRDHr		-2.68655e-21	-5.99102e-25
CPPPGO	CPPPGO2	FCLT	FOMETRi	ATHRDHr	-2.68655e-21	-5.99102e-25
CPPPGO	UPPDC1	FCLT	FOMETRi	ATHRDHr	-2.68655e-21	-5.99102e-25
PPPGO	CPPPGO2	FCLT	FOMETRi	ATHRDHr	-2.68655e-21	-5.99102e-25
PPPGO	UPPDC1	FCLT	FOMETRi	ATHRDHr	-2.68655e-21	-5.99102e-25
CPPPGO2	UPPDC1	FCLT	FOMETRi	ATHRDHr	-2.68655e-21	-5.99102e-25
CPPPGO2	FCLT	FOMETRi	AKGDH		1.68033e-07	-8.26045e-24
UPPDC1	FCLT	FOMETRi	AKGDH		1.68033e-07	-8.26045e-24
CPPPGO	CPPPGO2	FCLT	FOMETRi	AKGDH	1.68033e-07	-8.26045e-24
CPPPGO	UPPDC1	FCLT	FOMETRi	AKGDH	1.68033e-07	-8.26045e-24
PPPGO	CPPPGO2	FCLT	FOMETRi	AKGDH	1.68033e-07	-8.26045e-24
PPPGO	UPPDC1	FCLT	FOMETRi	AKGDH	1.68033e-07	-8.26045e-24
CPPPGO2	UPPDC1	FCLT	FOMETRi	AKGDH	1.68033e-07	-8.26045e-24
PPPGO	THFAT	AKGDH	ATHRDHr		-2.28681e-19	-5.09959e-23
CPPPGO	PPPGO	THFAT	AKGDH	ATHRDHr	-2.28681e-19	-5.09959e-23
PPPGO	THFAT	FOMETRi	AKGDH	ATHRDHr	-2.28681e-19	-5.09959e-23
CPPPGO2	FCLT	FOMETRi			-3.52839e-19	-7.86832e-23
UPPDC1	FCLT	FOMETRi			-3.52839e-19	-7.86832e-23
CPPPGO	CPPPGO2	FCLT	FOMETRi		-3.52839e-19	-7.86832e-23
CPPPGO	UPPDC1	FCLT	FOMETRi		-3.52839e-19	-7.86832e-23
PPPGO	CPPPGO2	FCLT	FOMETRi		-3.52839e-19	-7.86832e-23
PPPGO	UPPDC1	FCLT	FOMETRi		-3.52839e-19	-7.86832e-23
CPPPGO2	UPPDC1	FCLT	FOMETRi		-3.52839e-19	-7.86832e-23
CPPPGO	PPPGO	CPPPGO2	FCLT	FOMETRi	-3.52839e-19	-7.86832e-23
CPPPGO	PPPGO	UPPDC1	FCLT	FOMETRi	-3.52839e-19	-7.86832e-23
CPPPGO	CPPPGO2	UPPDC1	FCLT	FOMETRi	-3.52839e-19	-7.86832e-23
PPPGO	CPPPGO2	UPPDC1	FCLT	FOMETRi	-3.52839e-19	-7.86832e-23
CPPPGO2	FCLT	GLYCL	FOMETRi		-2.00779e-09	-5.63278e-14
UPPDC1	FCLT	GLYCL	FOMETRi		-2.00779e-09	-5.63278e-14
CPPPGO	CPPPGO2	FCLT	GLYCL	FOMETRi	-2.00779e-09	-5.63278e-14
CPPPGO	UPPDC1	FCLT	GLYCL	FOMETRi	-2.00779e-09	-5.63278e-14
PPPGO	CPPPGO2	FCLT	GLYCL	FOMETRi	-2.00779e-09	-5.63278e-14
PPPGO	UPPDC1	FCLT	GLYCL	FOMETRi	-2.00779e-09	-5.63278e-14
CPPPGO2	UPPDC1	FCLT	GLYCL	FOMETRi	-2.00779e-09	-5.63278e-14
FCLT	FOMETRi	ATHRDHr			-4.20731e-10	-9.38229e-14
CPPPGO	FCLT	FOMETRi	ATHRDHr		-4.20731e-10	-9.38229e-14
PPPGO	FCLT	FOMETRi	ATHRDHr		-4.20731e-10	-9.38229e-14
CPPPGO	PPPGO	FCLT	FOMETRi	ATHRDHr	-4.20731e-10	-9.38229e-14
UPPDC1	GLYCL	FOMETRi	AKGDH		3.08806e-22	-1.33561e-13
CPPPGO	CPPPGO2	GLYCL	FOMETRi	AKGDH	3.08806e-22	-1.33561e-13
CPPPGO	UPPDC1	GLYCL	FOMETRi	AKGDH	3.08806e-22	-1.33561e-13
PPPGO	CPPPGO2	GLYCL	FOMETRi	AKGDH	3.08806e-22	-1.33561e-13
PPPGO	UPPDC1	GLYCL	FOMETRi	AKGDH	3.08806e-22	-1.33561e-13
CPPPGO2	UPPDC1	GLYCL	FOMETRi	AKGDH	3.08806e-22	-1.33561e-13
FCLT	FOMETRi	AKGDH			1.14211e-08	-1.38085e-13
CPPPGO	FCLT	FOMETRi	AKGDH		1.14211e-08	-1.38085e-13
PPPGO	FCLT	FOMETRi	AKGDH		1.14211e-08	-1.38085e-13
CPPPGO	PPPGO	FCLT	FOMETRi	AKGDH	1.14211e-08	-1.38085e-13
PPPGO	AKGDH	ATHRDHr			-9.04604e-10	-2.01727e-13
CPPPGO	PPPGO	AKGDH	ATHRDHr		-9.04604e-10	-2.01727e-13
CPPPGO2	FCLT	GLYCL	AKGDH	ATHRDHr	2.91899e-07	-2.50265e-13
UPPDC1	FCLT	GLYCL	AKGDH	ATHRDHr	2.91899e-07	-2.50265e-13
CPPPGO					1.80155	-2.67123e-13
FCLT	GLYCL	AKGDH	ATHRDHr		1.45442e-05	-3.70522e-13
CPPPGO	FCLT	GLYCL	AKGDH	ATHRDHr	1.45442e-05	-3.70522e-13
PPPGO	FCLT	GLYCL	AKGDH	ATHRDHr	1.45442e-05	-3.70522e-13
GLYCL	THFAT	ATHRDHr			1.80174	-4.23667e-13
GLYCL	THFAT	FOMETRi	ATHRDHr		1.80174	-4.23667e-13
CPPPGO2	FCLT	THFAT	AKGDH		1.16858e-08	-8.8527e-13
UPPDC1	FCLT	THFAT	AKGDH		1.16858e-08	-8.8527e-13
CPPPGO	CPPPGO2	FCLT	THFAT	AKGDH	1.16858e-08	-8.8527e-13
CPPPGO	UPPDC1	FCLT	THFAT	AKGDH	1.16858e-08	-8.8527e-13
PPPGO	CPPPGO2	FCLT	THFAT	AKGDH	1.16858e-08	-8.8527e-13
PPPGO	UPPDC1	FCLT	THFAT	AKGDH	1.16858e-08	-8.8527e-13
CPPPGO2	UPPDC1	FCLT	THFAT	AKGDH	1.16858e-08	-8.8527e-13
CPPPGO2	FCLT	THFAT	FOMETRi	AKGDH	1.16858e-08	-8.8527e-13
UPPDC1	FCLT	THFAT	FOMETRi	AKGDH	1.16858e-08	-8.8527e-13
UPPDC1	GLYCL	THFAT	AKGDH	ATHRDHr	3.48815e-21	-1.15564e-12
UPPDC1	GLYCL	AKGDH			-1.45424e-08	-3.24296e-12
CPPPGO	CPPPGO2	GLYCL	AKGDH		-1.45424e-08	-3.24296e-12
CPPPGO	UPPDC1	GLYCL	AKGDH		-1.45424e-08	-3.24296e-12
PPPGO	CPPPGO2	GLYCL	AKGDH		-1.45424e-08	-3.24296e-12
PPPGO	UPPDC1	GLYCL	AKGDH		-1.45424e-08	-3.24296e-12
CPPPGO2	UPPDC1	GLYCL	AKGDH		-1.45424e-08	-3.24296e-12
CPPPGO	PPPGO	CPPPGO2	GLYCL	AKGDH	-1.45424e-08	-3.24296e-12
CPPPGO	PPPGO	UPPDC1	GLYCL	AKGDH	-1.45424e-08	-3.24296e-12
CPPPGO	CPPPGO2	UPPDC1	GLYCL	AKGDH	-1.45424e-08	-3.24296e-12
PPPGO	CPPPGO2	UPPDC1	GLYCL	AKGDH	-1.45424e-08	-3.24296e-12
FCLT	THFAT	AKGDH			-1.45424e-08	-3.24296e-12
CPPPGO	FCLT	THFAT	AKGDH		-1.45424e-08	-3.24296e-12
PPPGO	FCLT	THFAT	AKGDH		-1.45424e-08	-3.24296e-12
FCLT	THFAT	FOMETRi	AKGDH		-1.45424e-08	-3.24296e-12
CPPPGO	PPPGO	FCLT	THFAT	AKGDH	-1.45424e-08	-3.24296e-12
CPPPGO	FCLT	THFAT	FOMETRi	AKGDH	-1.45424e-08	-3.24296e-12
PPPGO	FCLT	THFAT	FOMETRi	AKGDH	-1.45424e-08	-3.24296e-12
CPPPGO2	FCLT	THFAT	AKGDH	ATHRDHr	-1.45424e-08	-3.24296e-12
UPPDC1	FCLT	THFAT	AKGDH	ATHRDHr	-1.45424e-08	-3.24296e-12
CPPPGO2	FCLT				NaN	NaN
UPPDC1	FCLT				NaN	NaN
CPPPGO	CPPPGO2	FCLT			NaN	NaN
CPPPGO	UPPDC1	FCLT			NaN	NaN
PPPGO	CPPPGO2	FCLT			NaN	NaN
PPPGO	UPPDC1	FCLT			NaN	NaN
CPPPGO2	UPPDC1	FCLT			NaN	NaN
CPPPGO	PPPGO	CPPPGO2	FCLT		NaN	NaN
CPPPGO	PPPGO	UPPDC1	FCLT		NaN	NaN
CPPPGO	CPPPGO2	UPPDC1	FCLT		NaN	NaN
PPPGO	CPPPGO2	UPPDC1	FCLT		NaN	NaN
CPPPGO	PPPGO	CPPPGO2	UPPDC1	FCLT	NaN	NaN
